# Supplementary material for: Identification of a novel base J binding protein complex involved in RNA polymerase II transcription termination in trypanosomes
Source: PLoS Genet. 2020 Feb 21;16(2):e1008390. doi: 10.1371/journal.pgen.1008390 (PMC7055916; doi:10.1371/journal.pgen.1008390)
Supplement: S4 Table — DEseq analysis comparing gene expression levels of the TbPNUTS RNAi cell line at day two plus and minus Tetracyclin. mRNAs that are at least 3-fold upregulated are listed, along with available gene descriptions and P values determined by Cuffdiff. No genes are downregulated. Raw read counts and TPM (transcripts per million) for all genes are also included. (XLSX) [file pgen.1008390.s018.xlsx]

## Sheet: Up-regulated
Tb427v9_ID	Tb927_ID	annotation	chromosome	log2 FoldChange	q-value
Tb427v9_000528600	Tb927.9.18140	variant surface glycoprotein (VSG, pseudogene), putative	Chr1_3A_Tb427v9	4.20225	0.00214357
Tb427v9_000529000	Tb927.11.18370.1	Trypanosomal_VSG_domain_containing_protein_putative	Chr1_3A_Tb427v9	2.37843	0
Tb427v9_000529200	Tb927.5.5470.1	Trypanosomal_VSG_domain/Trypanosome_variant_surface_glycoprotein_C-terminal_domain_containing_protein_putative	Chr1_3A_Tb427v9	2.78783	0.428491
Tb427v9_000529600	Tb927.1.5300	hypothetical_protein_conserved	Chr1_3A_Tb427v9	1.72862	0
Tb427v9_000530900	Tb927.7.6500	variant surface glycoprotein (VSG), putative	Chr1_3A_Tb427v9	4.24622	0.0326319
Tb427v9_000531000	Tb927.11.17780	Trypanosome_variant_surface_glycoprotein_(A-type)_putative	Chr1_3A_Tb427v9	1.72862	0
Tb427v9_000532600	Tb927.11.20600	Trypanosomal_VSG_domain_containing_protein_putative	Chr1_3A_Tb427v9	1.81212	0
Tb427v9_000533600	Tb927.1.05	variant surface glycoprotein (VSG), putative	Chr1_3A_Tb427v9	2.40643	0.0820132
Tb427v9_000533900	Tb927.7.6500	variant surface glycoprotein (VSG), putative	Chr1_3A_Tb427v9	2.36104	0
Tb427v9_000536600	Tb927.5.5480.1	Trypanosomal_VSG_domain_containing_protein_putative	Chr1_3A_Tb427v9	2.61262	0.22225
Tb427v9_000536800	Tb927.8.440	Trypanosome_variant_surface_glycoprotein_(A-type)/Trypanosome_variant_surface_glycoprotein_C-terminal_domain_containing_protein_putative	Chr1_3A_Tb427v9	3.52583	0.0583
Tb427v9_000537100	Tb927.9.16510	variant surface glycoprotein (VSG, pseudogene), putative	Chr1_3A_Tb427v9	3.46555	8.74538e-05
Tb427v9_000537700	Tb927.9.1050	Trypanosome_variant_surface_glycoprotein_(A-type)_putative	Chr1_3A_Tb427v9	1.72862	0
Tb427v9_000537800	Tb927.11.17350	Trypanosome_variant_surface_glycoprotein_C-terminal_domain_containing_protein_putative	Chr1_3A_Tb427v9	2.968	0.138024
Tb427v9_000538400	Tb927.9.190	Trypanosomal_VSG_domain/Trypanosome_variant_surface_glycoprotein_C-terminal_domain_containing_protein_putative	Chr1_3A_Tb427v9	3.16164	0.342574
Tb427v9_000539000	NA	hypothetical_protein_conserved	Chr1_3A_Tb427v9	2.32146	0
Tb427v9_000539700	Tb927.9.18140	variant surface glycoprotein (VSG, pseudogene), putative	Chr1_3A_Tb427v9	1.72862	0
Tb427v9_000540000	Tb927.1.5300	variant surface glycoprotein (VSG), putative	Chr1_3A_Tb427v9	3.14408	0.103631
Tb427v9_000541600	Tb927.1.240	retrotransposon hot spot protein (RHS, pseudogene), putative	Chr1_3A_Tb427v9	2.30389	0
Tb427v9_000542900	Tb05.5K5.440	Trypanosome_variant_surface_glycoprotein_C-terminal_domain_containing_protein_putative	Chr1_3A_Tb427v9	3.92616	0.0839683
Tb427v9_000543900	Tb927.4.5720	Trypanosomal_VSG_domain_containing_protein_putative	Chr1_3A_Tb427v9	2.41712	0
Tb427v9_000545000	NA	Trypanosome_variant_surface_glycoprotein_(A-type)_putative	Chr1_3A_Tb427v9	3.27959	0.000432588
Tb427v9_000545500	Tb927.3.150	variant surface glycoprotein (VSG), putative	Chr1_3A_Tb427v9	2.75924	0.34218
Tb427v9_000545600	NA	Trypanosome_variant_surface_glycoprotein_(A-type)/Trypanosome_variant_surface_glycoprotein_C-terminal_domain_containing_protein_putative	Chr1_3A_Tb427v9	2.64785	0.23426
Tb427v9_000545800	Tb927.11.18980	variant surface glycoprotein (VSG, pseudogene), putative	Chr1_3A_Tb427v9	1.87417	0
Tb427v9_000548800	Tb927.4.5580	variant surface glycoprotein (VSG, atypical), putative	Chr1_3A_Tb427v9	3.43501	0.00361611
Tb427v9_000548900	Tb927.4.5640	variant surface glycoprotein, point mutation	Chr1_3A_Tb427v9	3.04814	0.00369711
Tb427v9_000549500	NA	Trypanosomal_VSG_domain/Trypanosome_variant_surface_glycoprotein_C-terminal_domain_containing_protein_putative	Chr1_3A_Tb427v9	2.27993	0
Tb427v9_000550700	Tb927.1.240	retrotransposon hot spot protein (RHS, pseudogene), putative	Chr1_3A_Tb427v9	1.69856	0
Tb427v9_000550800	NA	Trypanosome_variant_surface_glycoprotein_(A-type)_putative	Chr1_3A_Tb427v9	2.36104	0
Tb427v9_000550900	Tb10.v4.0100	Trypanosomal_VSG_domain_containing_protein_putative	Chr1_3A_Tb427v9	1.75303	0
Tb427v9_000551800	Tb927.9.16870	Trypanosomal_VSG_domain_containing_protein_putative	Chr1_3A_Tb427v9	1.69856	0
Tb427v9_000553100	NA	Trypanosomal_VSG_domain_containing_protein_putative	Chr1_3A_Tb427v9	1.87417	0
Tb427v9_000555900	Tb927.4.5760	variant surface glycoprotein, degenerate	Chr1_3A_Tb427v9	3.55355	0.000292841
Tb427v9_000556700	Tb927.3.280	variant surface glycoprotein, degenerate	Chr1_3A_Tb427v9	2.32146	0
Tb427v9_000556800	Tb927.8.170	variant surface glycoprotein (VSG, atypical), putative	Chr1_3A_Tb427v9	4.10085	0.0451962
Tb427v9_000557100	Tb927.5.230	Trypanosomal_VSG_domain/Trypanosome_variant_surface_glycoprotein_C-terminal_domain_containing_protein_putative	Chr1_3A_Tb427v9	2.40052	0
Tb427v9_000558700	NA	Trypanosomal_VSG_domain_containing_protein_putative	Chr1_3A_Tb427v9	2.75924	0.34218
Tb427v9_000561000	Tb927.1.5300	variant surface glycoprotein (VSG), putative	Chr1_3A_Tb427v9	3.06439	0.366457
Tb427v9_000561500	Tb927.3.370	variant surface glycoprotein (VSG, atypical), putative	Chr1_3A_Tb427v9	1.87417	0
Tb427v9_000561800	Tb927.9.16510	variant surface glycoprotein (VSG, pseudogene), putative	Chr1_3A_Tb427v9	3.74473	0.0995103
Tb427v9_000562500	Tb927.11.17960	Trypanosomal_VSG_domain/Trypanosome_variant_surface_glycoprotein_C-terminal_domain_containing_protein_putative	Chr1_3A_Tb427v9	2.33699	0
Tb427v9_000562800	Tb927.9.16920	variant surface glycoprotein (VSG, pseudogene), putative	Chr1_3A_Tb427v9	2.33699	0
Tb427v9_000563100	Tb927.1.240	retrotransposon hot spot protein (RHS, pseudogene), putative	Chr1_3A_Tb427v9	2.7707	0.00254316
Tb427v9_000563400	NA	Trypanosome_variant_surface_glycoprotein_(A-type)_putative	Chr1_3A_Tb427v9	2.84291	0.426109
Tb427v9_000563800	NA	Trypanosome_variant_surface_glycoprotein_(A-type)_putative	Chr1_3A_Tb427v9	1.81212	0
Tb427v9_000563900	NA	hypothetical_protein_conserved	Chr1_3A_Tb427v9	3.05414	0.351346
Tb427v9_000564000	Tb927.9.230	variant surface glycoprotein (VSG, pseudogene), putative	Chr1_3A_Tb427v9	1.78735	0
Tb427v9_000565000	Tb927.11.20080	Trypanosomal_VSG_domain/Trypanosome_variant_surface_glycoprotein_C-terminal_domain_containing_protein_putative	Chr1_3A_Tb427v9	2.74027	0
Tb427v9_000565300	Tb927.11.17800	hypothetical_protein_conserved	Chr1_3A_Tb427v9	2.32146	0
Tb427v9_000565600	NA	Trypanosome_variant_surface_glycoprotein_(A-type)_putative	Chr1_3A_Tb427v9	2.41543	0.293117
Tb427v9_000566300	Tb927.11.18020	Trypanosomal_VSG_domain/Trypanosome_variant_surface_glycoprotein_C-terminal_domain_containing_protein_putative	Chr1_3A_Tb427v9	3.78453	0.0807207
Tb427v9_000566700	Tb927.5.4870	Trypanosome_variant_surface_glycoprotein_C-terminal_domain_containing_protein_putative	Chr1_3A_Tb427v9	3.98214	0.071919
Tb427v9_000567300	Tb927.11.20160	Trypanosomal_VSG_domain_containing_protein_putative	Chr1_3A_Tb427v9	2.38254	0.300114
Tb427v9_000567500	Tb927.1.05	variant surface glycoprotein (VSG), putative	Chr1_3A_Tb427v9	2.71212	0.105638
Tb427v9_000571100	Tb927.11.20180	Trypanosome_variant_surface_glycoprotein_(A-type)_putative	Chr1_3A_Tb427v9	1.87417	0
Tb427v9_000571800	NA	hypothetical_protein_conserved	Chr1_3A_Tb427v9	2.3443	0
Tb427v9_000572600	Tb927.3.400	Trypanosomal_VSG_domain/Trypanosome_variant_surface_glycoprotein_C-terminal_domain_containing_protein_putative	Chr1_3A_Tb427v9	1.81212	0
Tb427v9_000573800	Tb927.9.18140	variant surface glycoprotein (VSG, pseudogene), putative	Chr1_3A_Tb427v9	3.5806	0.115959
Tb427v9_000574200	Tb927.3.310	Trypanosome_variant_surface_glycoprotein_(A-type)_putative	Chr1_3A_Tb427v9	2.75924	0.34218
Tb427v9_000574600	Tb927.1.5300	variant surface glycoprotein (VSG), putative	Chr1_3A_Tb427v9	4.36133	0.00861346
Tb427v9_000575400	Tb927.3.320	hypothetical_protein_conserved	Chr1_3A_Tb427v9	4.94536	0.00451167
Tb427v9_000575900	NA	hypothetical_protein_conserved	Chr1_3A_Tb427v9	2.78383	0.440796
Tb427v9_000576500	NA	Trypanosomal_VSG_domain_containing_protein_putative	Chr1_3A_Tb427v9	4.38774	0.0252514
Tb427v9_000576700	NA	hypothetical_protein_conserved	Chr1_3A_Tb427v9	1.75303	0
Tb427v9_000577500	Tb927.3.480	hypothetical_protein_conserved	Chr1_3A_Tb427v9	3.76519	0.0821986
Tb427v9_000577900	NA	hypothetical_protein	Chr1_3A_Tb427v9	1.81212	0
Tb427v9_000578700	Tb927.5.4910	Trypanosomal_VSG_domain_containing_protein_putative	Chr1_3A_Tb427v9	1.78735	0
Tb427v9_000578800	Tb927.11.19140	Trypanosome_variant_surface_glycoprotein_(A-type)/Trypanosome_variant_surface_glycoprotein_C-terminal_domain_containing_protein_putative	Chr1_3A_Tb427v9	2.32146	0
Tb427v9_000579300	Tb927.9.16100	hypothetical_protein	Chr1_3A_Tb427v9	1.69856	0
Tb427v9_000580300	NA	hypothetical_protein_conserved	Chr1_3A_Tb427v9	1.69856	0
Tb427v9_000580400	NA	hypothetical_protein_conserved	Chr1_3A_Tb427v9	3.13369	0.245534
Tb427v9_000580700	Tb10.v4.0207	Trypanosome_variant_surface_glycoprotein_(A-type)_putative	Chr1_3A_Tb427v9	1.87417	0
Tb427v9_000580900	Tb927.1.520	variant surface glycoprotein, fragment	Chr1_3A_Tb427v9	3.40064	0.0259741
Tb427v9_000581400	Tb927.1.05	variant surface glycoprotein (VSG), putative	Chr1_3A_Tb427v9	2.49199	0.00186255
Tb427v9_000581800	NA	Trypanosomal_VSG_domain/Trypanosome_variant_surface_glycoprotein_C-terminal_domain_containing_protein_putative	Chr1_3A_Tb427v9	1.72862	0
Tb427v9_000582800	NA	hypothetical_protein	Chr1_3A_Tb427v9	3.63928	1.17985e-06
Tb427v9_000583000	Tb927.4.5640	variant surface glycoprotein, point mutation	Chr1_3A_Tb427v9	2.71527	0.112319
Tb427v9_000586100	Tb09.v4.0068	Trypanosomal_VSG_domain_containing_protein_putative	Chr1_3A_Tb427v9	2.74452	0.0400921
Tb427v9_000586500	Tb927.11.100	variant surface glycoprotein (VSG), putative	Chr1_3A_Tb427v9	2.61786	4.55589e-06
Tb427v9_000587300	Tb927.4.5560	variant surface glycoprotein (VSG), putative	Chr1_3A_Tb427v9	4.0959	0.00218291
Tb427v9_000587400	Tb927.1.5300	variant surface glycoprotein (VSG), putative	Chr1_3A_Tb427v9	3.11153	0.236435
Tb427v9_000588900	Tb927.4.5720	Trypanosomal_VSG_domain_containing_protein_putative	Chr1_3A_Tb427v9	4.6872	0.00945515
Tb427v9_000589000	Tb927.4.5730	Trypanosome_variant_surface_glycoprotein_(A-type)_putative	Chr1_3A_Tb427v9	3.79825	0.0839683
Tb427v9_000589100	Tb927.4.5740	variant surface glycoprotein, degenerate	Chr1_3A_Tb427v9	1.78735	0
Tb427v9_000593500	Tb927.6.5360	variant surface glycoprotein, degenerate	Chr1_3B_Tb427v9	3.85388	0.000557394
Tb427v9_000594500	Tb927.11.20550	hypothetical_protein_conserved	Chr1_3B_Tb427v9	2.19151	0.204808
Tb427v9_000594700	NA	Trypanosome_variant_surface_glycoprotein_(A-type)_putative	Chr1_3B_Tb427v9	2.62517	0.23851
Tb427v9_000595000	NA	hypothetical_protein_conserved	Chr1_3B_Tb427v9	1.81212	0
Tb427v9_000595500	Tb927.5.4920	variant surface glycoprotein, point mutation	Chr1_3B_Tb427v9	2.6411	0.119866
Tb427v9_000596100	NA	Trypanosomal_VSG_domain_containing_protein_putative	Chr1_3B_Tb427v9	1.75303	0
Tb427v9_000596300	Tb927.8.130	Trypanosomal_VSG_domain/Trypanosome_variant_surface_glycoprotein_C-terminal_domain_containing_protein_putative	Chr1_3B_Tb427v9	1.87417	0
Tb427v9_000598400	Tb927.5.4920	variant surface glycoprotein, point mutation	Chr1_3B_Tb427v9	1.81212	0
Tb427v9_000600000	Tb927.11.17960	Trypanosomal_VSG_domain/Trypanosome_variant_surface_glycoprotein_C-terminal_domain_containing_protein_putative	Chr1_3B_Tb427v9	1.72862	0
Tb427v9_000600200	Tb927.11.20530	hypothetical_protein_conserved	Chr1_3B_Tb427v9	1.81212	0
Tb427v9_000600500	Tb927.1.240	retrotransposon hot spot protein (RHS, pseudogene), putative	Chr1_3B_Tb427v9	2.61262	0.22225
Tb427v9_000601000	Tb927.1.5300	variant surface glycoprotein (VSG), putative	Chr1_3B_Tb427v9	2.88866	0.000930304
Tb427v9_000605100	Tb927.9.220	Trypanosomal_VSG_domain_containing_protein_putative	Chr1_3B_Tb427v9	3.10214	0.23832
Tb427v9_000605800	NA	Trypanosomal_VSG_domain_containing_protein_putative	Chr1_3B_Tb427v9	2.30389	0
Tb427v9_000606300	Tb927.4.5530	Trypanosome_variant_surface_glycoprotein_(A-type)_putative	Chr1_3B_Tb427v9	1.81212	0
Tb427v9_000607800	Tb927.9.16640	variant surface glycoprotein (VSG), putative	Chr1_3B_Tb427v9	1.87417	0
Tb427v9_000608600	Tb927.8.280	variant surface glycoprotein (VSG), putative	Chr1_3B_Tb427v9	3.34849	0.000465982
Tb427v9_000609400	Tb927.1.5300	variant surface glycoprotein (VSG), putative	Chr1_3B_Tb427v9	2.30389	0
Tb427v9_000610000	Tb927.5.5100	variant surface glycoprotein, degenerate	Chr1_3B_Tb427v9	2.84291	0.426109
Tb427v9_000610400	Tb927.3.280	variant surface glycoprotein, degenerate	Chr1_3B_Tb427v9	2.75924	0.34218
Tb427v9_000611000	Tb927.5.5260	variant surface glycoprotein, point mutation	Chr1_3B_Tb427v9	1.72862	0
Tb427v9_000611200	NA	Trypanosome_variant_surface_glycoprotein_(A-type)_putative	Chr1_3B_Tb427v9	1.87417	0
Tb427v9_000611700	Tb927.3.370	variant surface glycoprotein (VSG, atypical), putative	Chr1_3B_Tb427v9	2.74452	0
Tb427v9_000616700	NA	hypothetical_protein_conserved	Chr1_5A_Tb427v9	1.91777	1.12801e-16
Tb427v9_000621600	Tb927.1.300	hypothetical_protein_conserved	Chr1_5B_Tb427v9	3.36107	0.16196
Tb427v9_000628000	Tb11.v5.0532.1	retrotransposon hot spot (RHS) protein, putative	Chr1_core_Tb427v9	3.52883	0.000891421
Tb427v9_000628200	Tb11.v5.0533.1	retrotransposon hot spot (RHS) protein, putative	Chr1_core_Tb427v9	4.13417	0.0117598
Tb427v9_000636100	NA	hypothetical_protein	Chr1_core_Tb427v9	1.75303	0
Tb427v9_000645600	NA	hypothetical_protein	Chr1_core_Tb427v9	2.63948	0.23099
Tb427v9_000645700	NA	hypothetical_protein	Chr1_core_Tb427v9	4.05336	0.0144179
Tb427v9_000645800	NA	hypothetical_protein	Chr1_core_Tb427v9	1.98218	0.000104811
Tb427v9_000645900	NA	hypothetical_protein	Chr1_core_Tb427v9	2.46274	5.2855e-09
Tb427v9_000651300	NA	hypothetical_protein	Chr1_core_Tb427v9	5.62743	0.00026721
Tb427v9_000651400	Tb11.v5.0792.1	DNA polymerase theta (helicase domain only), putative	Chr1_core_Tb427v9	1.87417	0
Tb427v9_000653600	NA	hypothetical_protein	Chr1_core_Tb427v9	2.73718	0.00282164
Tb427v9_000663000	NA	hypothetical_protein	Chr1_core_Tb427v9	2.97291	0.136752
Tb427v9_000663100	NA	hypothetical_protein	Chr1_core_Tb427v9	2.54397	0.0369762
Tb427v9_000664200	Tb927.5.4670	variant surface glycoprotein (VSG, atypical), putative	Chr2_5A_Tb427v9	3.60803	0.0101966
Tb427v9_000664600	Tb927.1.5300	variant surface glycoprotein (VSG), putative	Chr2_5A_Tb427v9	2.61876	0.221274
Tb427v9_000665500	Tb927.9.18140	variant surface glycoprotein (VSG, pseudogene), putative	Chr2_5A_Tb427v9	2.28901	0.23957
Tb427v9_000665600	Tb927.9.18140	variant surface glycoprotein (VSG, pseudogene), putative	Chr2_5A_Tb427v9	3.42004	0.0678631
Tb427v9_000667400	Tb927.4.5560	variant surface glycoprotein (VSG), putative	Chr2_5A_Tb427v9	4.87548	0.000110957
Tb427v9_000667900	Tb927.11.18430	variant surface glycoprotein (VSG), putative	Chr2_5A_Tb427v9	3.91707	4.81735e-06
Tb427v9_000668100	Tb927.3.230	hypothetical_protein_conserved	Chr2_5A_Tb427v9	2.75924	0.34218
Tb427v9_000668400	Tb927.11.17220	variant surface glycoprotein (VSG), degenerate and frameshifted	Chr2_5A_Tb427v9	2.33699	0
Tb427v9_000669200	Tb927.6.5710	hypothetical_protein_conserved	Chr2_5A_Tb427v9	1.82417	0.537792
Tb427v9_000669300	NA	Trypanosome_variant_surface_glycoprotein_(A-type)_putative	Chr2_5A_Tb427v9	3.75086	0.0989829
Tb427v9_000669400	NA	Trypanosomal_VSG_domain_containing_protein_putative	Chr2_5A_Tb427v9	1.85238	0.492346
Tb427v9_000669800	Tb927.4.5580	variant surface glycoprotein (VSG, atypical), putative	Chr2_5A_Tb427v9	1.9271	0.213862
Tb427v9_000691000	Tb927.5.610	acidic phosphatase, putative	Chr2_core_Tb427v9	1.65573	3.29508e-15
Tb427v9_000695300	Tb927.2.5710	hypothetical protein	Chr2_core_Tb427v9	4.00856	4.03987e-05
Tb427v9_000695400	Tb927.2.5710	hypothetical protein	Chr2_core_Tb427v9	4.48561	8.58534e-18
Tb427v9_000699700	Tb927.1.270	hypothetical protein	Chr3_3A_Tb427v9	2.75924	0.34218
Tb427v9_000704200	Tb927.3.320	hypothetical_protein_conserved	Chr3_5A_Tb427v9	3.79183	6.76229e-11	MES VSG 639
Tb427v9_000704800	Tb927.10.16400	hypothetical_protein_conserved	Chr3_5A_Tb427v9	2.33699	0
Tb427v9_000705000	Tb927.6.5300	variant surface glycoprotein, degenerate	Chr3_5A_Tb427v9	5.21587	0.00282426
Tb427v9_000705500	Tb927.9.950	hypothetical_protein_conserved	Chr3_5A_Tb427v9	1.72862	0
Tb427v9_000706000	Tb927.2.6390	Trypanosomal_VSG_domain/Trypanosome_variant_surface_glycoprotein_C-terminal_domain_containing_protein_putative	Chr3_5A_Tb427v9	1.69856	0
Tb427v9_000706300	Tb927.7.100	Trypanosomal_VSG_domain_containing_protein_putative	Chr3_5A_Tb427v9	1.72862	0
Tb427v9_000706700	Tb08.27P2.550	Trypanosome_variant_surface_glycoprotein_C-terminal_domain_containing_protein_putative	Chr3_5A_Tb427v9	3.07046	0.258618
Tb427v9_000706800	Tb927.5.4750	variant surface glycoprotein, degenerate	Chr3_5A_Tb427v9	1.78735	0
Tb427v9_000707400	NA	hypothetical_protein_conserved	Chr3_5A_Tb427v9	1.72862	0
Tb427v9_000708200	Tb927.11.17950	hypothetical_protein_conserved	Chr3_5A_Tb427v9	1.78735	0
Tb427v9_000711300	Tb927.9.17260	Trypanosome_variant_surface_glycoprotein_(A-type)/Trypanosome_variant_surface_glycoprotein_C-terminal_domain_containing_protein_putative	Chr3_5A_Tb427v9	2.78783	0.428491
Tb427v9_000712900	NA	Trypanosome_variant_surface_glycoprotein_(A-type)_putative	Chr3_5A_Tb427v9	2.75924	0.34218
Tb427v9_000714500	Tb927.9.270	variant surface glycoprotein (VSG, atypical), putative	Chr3_5A_Tb427v9	2.41712	0
Tb427v9_000715600	NA	hypothetical_protein_conserved	Chr3_5A_Tb427v9	1.78735	0
Tb427v9_000715800	Tb927.6.5300	variant surface glycoprotein, degenerate	Chr3_5A_Tb427v9	2.42482	0.092626
Tb427v9_000716000	NA	hypothetical_protein_conserved	Chr3_5A_Tb427v9	1.87417	0
Tb427v9_000716400	Tb927.4.5580	variant surface glycoprotein (VSG, atypical), putative	Chr3_5A_Tb427v9	1.81212	0
Tb427v9_000716500	NA	Trypanosomal_VSG_domain_containing_protein_putative	Chr3_5A_Tb427v9	1.93748	0.134844
Tb427v9_000718900	Tb927.4.5720	Trypanosomal_VSG_domain_containing_protein_putative	Chr3_5B_Tb427v9	3.50025	0	MES VSG 531
Tb427v9_000739700	Tb927.1.2040	expression site-associated gene 2 (ESAG2) protein, putative	Chr3_core_Tb427v9	1.9815	0.0198613
Tb427v9_000749700	Tb927.1.240	retrotransposon hot spot protein (RHS, pseudogene), putative	Chr3_core_Tb427v9	1.81212	0
Tb427v9_000751400	NA	hypothetical_protein	Chr3_core_Tb427v9	4.61502	0.00330652
Tb427v9_000775600	Tb927.4.5540	hypothetical_protein_conserved	Chr4_3A_Tb427v9	3.55786	0.130347
Tb427v9_000776300	Tb927.10.16490	variant surface glycoprotein (VSG), putative	Chr4_3A_Tb427v9	3.56368	0.0721123
Tb427v9_000776400	Tb927.3.280	variant surface glycoprotein, degenerate	Chr4_3A_Tb427v9	3.60849	0.0122574
Tb427v9_000777000	NA	hypothetical_protein_conserved	Chr4_3A_Tb427v9	2.87459	0.0353815
Tb427v9_000777100	Tb927.5.4930	hypothetical_protein_conserved	Chr4_3A_Tb427v9	4.60491	0.00360039
Tb427v9_000777300	Tb927.8.290	Trypanosomal_VSG_domain/Trypanosome_variant_surface_glycoprotein_C-terminal_domain_containing_protein_putative	Chr4_3A_Tb427v9	3.07397	0.049058
Tb427v9_000777500	Tb927.9.17680	Trypanosomal_VSG_domain/Trypanosome_variant_surface_glycoprotein_C-terminal_domain_containing_protein_putative	Chr4_3A_Tb427v9	2.98395	0.130649
Tb427v9_000777600	Tb927.7.6510	Trypanosomal_VSG_domain/Trypanosome_variant_surface_glycoprotein_C-terminal_domain_containing_protein_putative	Chr4_3A_Tb427v9	1.70963	0.225294
Tb427v9_000777700	Tb927.5.230	Trypanosomal_VSG_domain/Trypanosome_variant_surface_glycoprotein_C-terminal_domain_containing_protein_putative	Chr4_3A_Tb427v9	2.37338	0.00714844
Tb427v9_000778000	NA	Trypanosomal_VSG_domain_containing_protein_putative	Chr4_3A_Tb427v9	5.36746	0.000781811
Tb427v9_000778200	Tb927.9.18140	variant surface glycoprotein (VSG, pseudogene), putative	Chr4_3A_Tb427v9	3.38726	0.171348
Tb427v9_000778700	Tb927.9.17410	hypothetical_protein_conserved	Chr4_3A_Tb427v9	4.88056	0.00544574
Tb427v9_000781200	Tb927.1.240	retrotransposon hot spot protein (RHS, pseudogene), putative	Chr4_3A_Tb427v9	3.26458	0.102652
Tb427v9_000781300	Tb927.1.240	retrotransposon hot spot protein (RHS, pseudogene), putative	Chr4_3A_Tb427v9	2.40624	0.295066
Tb427v9_000781400	Tb927.1.240	retrotransposon hot spot protein (RHS, pseudogene), putative	Chr4_3A_Tb427v9	2.29579	0.0656006
Tb427v9_000781700	Tb927.3.200	Trypanosome_variant_surface_glycoprotein_(A-type)/Trypanosome_variant_surface_glycoprotein_C-terminal_domain_containing_protein_putative	Chr4_3A_Tb427v9	2.3895	0.318179
Tb427v9_000782100	Tb927.3.5900	Trypanosomal_VSG_domain/Trypanosome_variant_surface_glycoprotein_C-terminal_domain_containing_protein_putative	Chr4_3A_Tb427v9	3.10214	0.23832
Tb427v9_000782500	Tb927.6.5230	variant surface glycoprotein, degenerate	Chr4_3A_Tb427v9	2.36104	0
Tb427v9_000783200	Tb927.11.20430	Trypanosomal_VSG_domain_containing_protein_putative	Chr4_3A_Tb427v9	3.07046	0.258618
Tb427v9_000784100	Tb927.8.290	Trypanosomal_VSG_domain/Trypanosome_variant_surface_glycoprotein_C-terminal_domain_containing_protein_putative	Chr4_3A_Tb427v9	1.69856	0
Tb427v9_000784400	Tb927.4.5620	hypothetical_protein_conserved	Chr4_3A_Tb427v9	2.30389	0
Tb427v9_000784600	Tb09.v4.0049	Trypanosomal_VSG_domain_containing_protein_putative	Chr4_3A_Tb427v9	2.74027	0
Tb427v9_000784900	Tb927.5.4670	variant surface glycoprotein (VSG, atypical), putative	Chr4_3A_Tb427v9	6.03029	5.41219e-05
Tb427v9_000785000	Tb927.5.230	Trypanosomal_VSG_domain/Trypanosome_variant_surface_glycoprotein_C-terminal_domain_containing_protein_putative	Chr4_3A_Tb427v9	1.75303	0
Tb427v9_000785300	NA	hypothetical_protein	Chr4_3A_Tb427v9	2.37843	0
Tb427v9_000785400	NA	Trypanosomal_VSG_domain_containing_protein_putative	Chr4_3A_Tb427v9	1.81212	0
Tb427v9_000787500	Tb927.9.120	variant surface glycoprotein (VSG, pseudogene), putative	Chr4_3A_Tb427v9	3.5806	0.115959
Tb427v9_000788500	Tb927.6.5320	hypothetical_protein_conserved	Chr4_3A_Tb427v9	1.78735	0
Tb427v9_000789000	NA	Trypanosomal_VSG_domain_containing_protein_putative	Chr4_3A_Tb427v9	2.33699	0
Tb427v9_000789400	NA	Trypanosome_variant_surface_glycoprotein_(A-type)_putative	Chr4_3A_Tb427v9	5.08304	4.8299e-05
Tb427v9_000789600	NA	Trypanosomal_VSG_domain_containing_protein_putative	Chr4_3A_Tb427v9	2.78383	0.440796
Tb427v9_000790400	NA	Trypanosomal_VSG_domain_containing_protein_putative	Chr4_3A_Tb427v9	2.73483	0.0891512
Tb427v9_000790800	Tb927.9.17120	variant surface glycoprotein (VSG, pseudogene), putative	Chr4_3A_Tb427v9	2.98449	0.000563518
Tb427v9_000791300	Tb10.v4.0192	Trypanosome_variant_surface_glycoprotein_(A-type)/Trypanosome_variant_surface_glycoprotein_C-terminal_domain_containing_protein_putative	Chr4_3A_Tb427v9	1.81212	0
Tb427v9_000791500	Tb927.3.240	variant surface glycoprotein, degenerate	Chr4_3A_Tb427v9	3.63027	0.206128
Tb427v9_000791700	NA	Trypanosome_variant_surface_glycoprotein_(A-type)/Trypanosome_variant_surface_glycoprotein_C-terminal_domain_containing_protein_putative	Chr4_3A_Tb427v9	1.78735	0
Tb427v9_000791900	Tb927.1.05	variant surface glycoprotein (VSG), putative	Chr4_3A_Tb427v9	1.69856	0
Tb427v9_000792300	Tb927.9.16310	hypothetical_protein_conserved	Chr4_3A_Tb427v9	5.28272	0.000424404
Tb427v9_000792900	Tb927.1.5300	variant surface glycoprotein (VSG), putative	Chr4_3A_Tb427v9	2.89557	0.010353
Tb427v9_000793300	Tb927.9.18140	variant surface glycoprotein (VSG, pseudogene), putative	Chr4_3A_Tb427v9	3.23592	0.00141169
Tb427v9_000794300	NA	hypothetical_protein	Chr4_3A_Tb427v9	2.41712	0
Tb427v9_000794400	Tb927.9.16220	variant surface glycoprotein (VSG, pseudogene), putative	Chr4_3A_Tb427v9	2.30389	0
Tb427v9_000794600	Tb927.2.6372	variant surface glycoprotein (VSG, pseudogene), putative	Chr4_3A_Tb427v9	1.87417	0
Tb427v9_000795200	NA	Trypanosomal_VSG_domain_containing_protein_putative	Chr4_3A_Tb427v9	2.36104	0
Tb427v9_000795300	Tb927.3.460	hypothetical_protein_conserved	Chr4_3A_Tb427v9	1.75303	0
Tb427v9_000795400	Tb927.11.17150	hypothetical_protein_conserved	Chr4_3A_Tb427v9	2.3895	0.318179
Tb427v9_000795600	NA	hypothetical_protein	Chr4_3A_Tb427v9	1.72862	0
Tb427v9_000796300	NA	Trypanosome_variant_surface_glycoprotein_(A-type)_putative	Chr4_3A_Tb427v9	4.09763	0.0559269
Tb427v9_000796400	Tb09.v4.0070	Trypanosome_variant_surface_glycoprotein_(A-type)_putative	Chr4_3A_Tb427v9	1.81212	0
Tb427v9_000798500	NA	hypothetical_protein_conserved	Chr4_3A_Tb427v9	3.22073	0.144983
Tb427v9_000799100	Tb927.11.18030	Trypanosome_variant_surface_glycoprotein_(A-type)_putative	Chr4_3A_Tb427v9	2.33699	0
Tb427v9_000799300	NA	Trypanosome_variant_surface_glycoprotein_(A-type)_putative	Chr4_3A_Tb427v9	1.81212	0
Tb427v9_000799500	NA	hypothetical_protein	Chr4_3A_Tb427v9	1.81212	0
Tb427v9_000799800	Tb927.8.330	hypothetical_protein_conserved	Chr4_3A_Tb427v9	3.2431	0.00017132
Tb427v9_000801000	Tb11.v5.0695.1	hypothetical_protein_conserved	Chr4_3A_Tb427v9	2.74452	0
Tb427v9_000801100	Tb927.8.380	Trypanosomal_VSG_domain_containing_protein_putative	Chr4_3A_Tb427v9	3.61916	0.128009
Tb427v9_000803100	NA	Trypanosomal_VSG_domain_containing_protein_putative	Chr4_3A_Tb427v9	1.78735	0
Tb427v9_000803900	Tb927.9.490	Trypanosome_variant_surface_glycoprotein_C-terminal_domain_containing_protein_putative	Chr4_3B_Tb427v9	1.69856	0
Tb427v9_000804400	Tb927.9.440	Trypanosome_variant_surface_glycoprotein_(A-type)_putative	Chr4_3B_Tb427v9	1.80951	0.487763
Tb427v9_000804500	Tb927.9.17880	hypothetical_protein_conserved	Chr4_3B_Tb427v9	1.69856	0
Tb427v9_000804600	Tb927.5.4690	variant surface glycoprotein (VSG, atypical), putative	Chr4_3B_Tb427v9	1.72862	0
Tb427v9_000805400	Tb927.9.18140	variant surface glycoprotein (VSG, pseudogene), putative	Chr4_3B_Tb427v9	3.6718	0.0132833
Tb427v9_000805600	NA	Trypanosome_variant_surface_glycoprotein_(A-type)/Trypanosome_variant_surface_glycoprotein_C-terminal_domain_containing_protein_putative	Chr4_3B_Tb427v9	2.34516	0.381446
Tb427v9_000806500	NA	Trypanosomal_VSG_domain_containing_protein_putative	Chr4_3B_Tb427v9	2.37843	0
Tb427v9_000808500	Tb927.5.5120	variant surface glycoprotein, degenerate	Chr4_3B_Tb427v9	1.75303	0
Tb427v9_000808600	Tb927.10.16300	Trypanosome_variant_surface_glycoprotein_(A-type)_putative	Chr4_3B_Tb427v9	2.69425	0
Tb427v9_000808700	NA	Trypanosomal_VSG_domain/Trypanosome_variant_surface_glycoprotein_C-terminal_domain_containing_protein_putative	Chr4_3B_Tb427v9	2.61261	0.223504
Tb427v9_000808900	NA	Trypanosomal_VSG_domain/Trypanosome_variant_surface_glycoprotein_C-terminal_domain_containing_protein_putative	Chr4_3B_Tb427v9	1.72862	0
Tb427v9_000810500	Tb927.6.5420	variant surface glycoprotein, degenerate	Chr4_3B_Tb427v9	2.74452	0
Tb427v9_000811900	Tb11.09.0001.1	Trypanosome_variant_surface_glycoprotein_(A-type)_putative	Chr4_3B_Tb427v9	1.69856	0
Tb427v9_000812700	Tb927.1.300	retrotransposon hot spot protein (RHS, pseudogene), putative	Chr4_5A_Tb427v9	1.81212	0
Tb427v9_000812800	Tb927.3.370	variant surface glycoprotein (VSG, atypical), putative	Chr4_5A_Tb427v9	2.51126	0.0342795
Tb427v9_000813100	Tb927.11.19450	Trypanosome_variant_surface_glycoprotein_(A-type)_putative	Chr4_5A_Tb427v9	1.62077	0.331459
Tb427v9_000813700	Tb927.5.5040	Trypanosome_variant_surface_glycoprotein_(A-type)/Trypanosome_variant_surface_glycoprotein_C-terminal_domain_containing_protein_putative	Chr4_5A_Tb427v9	1.70793	0.395834
Tb427v9_000813900	Tb927.11.19410	Trypanosomal_VSG_domain_containing_protein_putative	Chr4_5A_Tb427v9	3.2558	0.00985075
Tb427v9_000814100	Tb927.11.19390	Trypanosome_variant_surface_glycoprotein_(A-type)_putative	Chr4_5A_Tb427v9	2.75924	0.34218
Tb427v9_000814200	Tb927.1.5300	variant surface glycoprotein (VSG), putative	Chr4_5A_Tb427v9	3.1553	0.0373618
Tb427v9_000814300	Tb927.9.100	variant surface glycoprotein (VSG, pseudogene), putative	Chr4_5A_Tb427v9	2.83413	6.07748e-05
Tb427v9_000814500	Tb927.8.280	variant surface glycoprotein (VSG), putative	Chr4_5A_Tb427v9	3.64114	0.0444147
Tb427v9_000814600	Tb927.11.18980	variant surface glycoprotein (VSG, pseudogene), putative	Chr4_5A_Tb427v9	3.71309	0.0429835
Tb427v9_000814800	Tb927.1.05	variant surface glycoprotein (VSG), putative	Chr4_5A_Tb427v9	3.38108	1.05104e-09
Tb427v9_000816400	Tb927.1.120	retrotransposon hot spot protein 4 (RHS4), putative	Chr4_5B_Tb427v9	2.66244	0.039591
Tb427v9_000816500	Tb927.1.120	retrotransposon hot spot protein 4 (RHS4), putative	Chr4_5B_Tb427v9	1.93105	0.333832
Tb427v9_000825900	Tb927.4.1210	hypothetical_protein_conserved	Chr4_core_Tb427v9	4.87037	0.00506672
Tb427v9_000835500	Tb927.4.2090	hypothetical_protein_conserved	Chr4_core_Tb427v9	1.95593	2.9689e-13
Tb427v9_000847500	Tb927.4.3290	Trypanosomal_VSG_domain_containing_protein_putative	Chr4_core_Tb427v9	1.68849	0.298655
Tb427v9_000883300	Tb927.1.240	retrotransposon hot spot protein (RHS, pseudogene), putative	Chr5_3A_Tb427v9	1.78735	0
Tb427v9_000887700	Tb927.9.16440	hypothetical_protein_conserved	Chr5_3B_Tb427v9	1.75303	0
Tb427v9_000887800	NA	Trypanosome_variant_surface_glycoprotein_(A-type)_putative	Chr5_3B_Tb427v9	2.05489	0.295291
Tb427v9_000888100	Tb927.8.280	variant surface glycoprotein (VSG), putative	Chr5_3B_Tb427v9	2.73525	3.11692e-08
Tb427v9_000888400	Tb11.v5.1023.1	Trypanosomal_VSG_domain/Trypanosome_variant_surface_glycoprotein_C-terminal_domain_containing_protein_putative	Chr5_3B_Tb427v9	2.19445	0.444313
Tb427v9_000888600	Tb927.5.5540.1	Trypanosome_variant_surface_glycoprotein_(A-type)_putative	Chr5_3B_Tb427v9	4.35718	0.0216564
Tb427v9_000889000	Tb927.5.240	variant surface glycoprotein, degenerate	Chr5_3B_Tb427v9	4.81219	1.2023e-207	MES VSG 582
Tb427v9_000889200	NA	hypothetical_protein	Chr5_3B_Tb427v9	1.82103	0.550461
Tb427v9_000889900	Tb927.1.5300	variant surface glycoprotein (VSG), putative	Chr5_3B_Tb427v9	3.08983	0.254508
Tb427v9_000895100	Tb927.9.17020	Trypanosomal_VSG_domain/Trypanosome_variant_surface_glycoprotein_C-terminal_domain_containing_protein_putative	Chr5_3B_Tb427v9	4.46133	0.00062505
Tb427v9_000895400	NA	hypothetical_protein	Chr5_3B_Tb427v9	1.75303	0
Tb427v9_000896000	Tb927.5.5040	Trypanosome_variant_surface_glycoprotein_(A-type)/Trypanosome_variant_surface_glycoprotein_C-terminal_domain_containing_protein_putative	Chr5_3B_Tb427v9	5.08269	0.00260123
Tb427v9_000896900	NA	Trypanosomal_VSG_domain_containing_protein_putative	Chr5_3B_Tb427v9	1.75303	0
Tb427v9_000940000	Tb927.5.3990	Trypanosome_variant_surface_glycoprotein_(A-type)_putative	Chr5_core_Tb427v9	2.15079	3.73291e-33
Tb427v9_000947400	NA	hypothetical_protein	Chr6_3A_Tb427v9	2.35559	0.0015662
Tb427v9_000948300	Tb11.v5.0769.1	Trypanosome_variant_surface_glycoprotein_(A-type)_putative	Chr6_3A_Tb427v9	1.72862	0
Tb427v9_000948500	Tb927.5.4670	variant surface glycoprotein (VSG, atypical), putative	Chr6_3A_Tb427v9	1.78559	0.559788
Tb427v9_000948800	Tb927.4.5500	variant surface glycoprotein, degenerate	Chr6_3A_Tb427v9	2.81327	0.422538
Tb427v9_000949300	Tb927.11.20360	hypothetical_protein_conserved	Chr6_3A_Tb427v9	3.81882	0.0304515
Tb427v9_000949400	NA	Trypanosome_variant_surface_glycoprotein_C-terminal_domain_containing_protein_putative	Chr6_3A_Tb427v9	1.87417	0
Tb427v9_000950300	Tb11.v5.0389.1	Trypanosome_variant_surface_glycoprotein_(A-type)_putative	Chr6_3A_Tb427v9	2.13943	0.374553
Tb427v9_000950500	NA	Trypanosomal_VSG_domain_containing_protein_putative	Chr6_3A_Tb427v9	1.72862	0
Tb427v9_000950600	Tb927.5.4750	variant surface glycoprotein, degenerate	Chr6_3A_Tb427v9	3.12376	0.335143
Tb427v9_000950900	Tb927.9.18140	variant surface glycoprotein (VSG, pseudogene), putative	Chr6_3A_Tb427v9	3.48764	0.0163613
Tb427v9_000952100	Tb927.2.6372	variant surface glycoprotein (VSG, pseudogene), putative	Chr6_3A_Tb427v9	3.81459	0.166221
Tb427v9_000952300	NA	hypothetical_protein_conserved	Chr6_3A_Tb427v9	3.95716	0.0736356
Tb427v9_000952400	Tb927.1.5300	variant surface glycoprotein (VSG), putative	Chr6_3A_Tb427v9	2.41939	0.18649
Tb427v9_000952500	Tb927.9.16590	variant surface glycoprotein (VSG, pseudogene), putative	Chr6_3A_Tb427v9	3.12376	0.335143
Tb427v9_000952700	NA	Trypanosomal_VSG_domain_containing_protein_putative	Chr6_3A_Tb427v9	2.61876	0.221627
Tb427v9_000953500	Tb927.4.5570	variant surface glycoprotein, degenerate	Chr6_3A_Tb427v9	1.69856	0
Tb427v9_000955500	NA	hypothetical_protein_conserved	Chr6_3A_Tb427v9	2.33699	0
Tb427v9_000955600	NA	hypothetical_protein_conserved	Chr6_3A_Tb427v9	2.7518	0
Tb427v9_000956200	Tb927.11.17120	Trypanosome_variant_surface_glycoprotein_(A-type)_putative	Chr6_3A_Tb427v9	2.83036	0.428591
Tb427v9_000956300	Tb927.5.220	Trypanosomal_VSG_domain/Trypanosome_variant_surface_glycoprotein_C-terminal_domain_containing_protein_putative	Chr6_3A_Tb427v9	2.3443	0
Tb427v9_000956600	Tb927.9.170	variant surface glycoprotein, fragment	Chr6_3A_Tb427v9	2.40052	0
Tb427v9_000958400	Tb927.9.17470	Trypanosome_variant_surface_glycoprotein_C-terminal_domain_containing_protein_putative	Chr6_3A_Tb427v9	2.77107	0.339728
Tb427v9_000958700	Tb11.v5.0456.1	Trypanosomal_VSG_domain_containing_protein_putative	Chr6_3A_Tb427v9	3.02468	0.000214685
Tb427v9_000959100	Tb927.9.16080	variant surface glycoprotein (VSG, pseudogene), putative	Chr6_3A_Tb427v9	3.55063	0.136578
Tb427v9_000959200	NA	Trypanosome_variant_surface_glycoprotein_(A-type)_putative	Chr6_3A_Tb427v9	3.30226	0.287158
Tb427v9_000959500	Tb927.5.240	variant surface glycoprotein, degenerate	Chr6_3A_Tb427v9	5.42776	0.000646929
Tb427v9_000960500	NA	hypothetical_protein_conserved	Chr6_3A_Tb427v9	1.87417	0
Tb427v9_000960600	NA	Trypanosomal_VSG_domain_containing_protein_putative	Chr6_3A_Tb427v9	3.57128	0.154056
Tb427v9_000960700	NA	Trypanosomal_VSG_domain_containing_protein_putative	Chr6_3A_Tb427v9	3.08045	0.242241
Tb427v9_000960800	NA	hypothetical_protein_conserved	Chr6_3A_Tb427v9	1.69856	0
Tb427v9_000960900	Tb927.11.19740	hypothetical_protein_conserved	Chr6_3A_Tb427v9	2.14787	0.372519
Tb427v9_000961000	NA	hypothetical_protein_conserved	Chr6_3A_Tb427v9	2.13943	0.374225
Tb427v9_000961100	NA	hypothetical_protein_conserved	Chr6_3A_Tb427v9	1.78735	0
Tb427v9_000961600	Tb927.1.240	retrotransposon hot spot protein (RHS, pseudogene), putative	Chr6_3A_Tb427v9	1.75303	0
Tb427v9_000961900	NA	hypothetical_protein_conserved	Chr6_3A_Tb427v9	2.38254	0.300114
Tb427v9_000962400	NA	Trypanosomal_VSG_domain/Trypanosome_variant_surface_glycoprotein_C-terminal_domain_containing_protein_putative	Chr6_3A_Tb427v9	2.79079	0.192077
Tb427v9_000962800	NA	hypothetical_protein_conserved	Chr6_3A_Tb427v9	1.67153	0.320658
Tb427v9_000963100	Tb11.v5.0779.1	hypothetical protein, conserved	Chr6_3A_Tb427v9	2.1946	0.446122
Tb427v9_000963200	Tb927.10.16530	Trypanosome_variant_surface_glycoprotein_C-terminal_domain_containing_protein_putative	Chr6_3A_Tb427v9	3.57387	0.116665
Tb427v9_000963300	Tb927.10.16520	hypothetical_protein_conserved	Chr6_3A_Tb427v9	3.13413	0.103829
Tb427v9_000963800	Tb927.6.5360	variant surface glycoprotein, degenerate	Chr6_3A_Tb427v9	5.37505	0.00102894
Tb427v9_000963900	Tb927.6.5310	UDP-Gal or UDP-GlcNAc-dependent glycosyltransferase (pseudogene), putative	Chr6_3A_Tb427v9	1.77085	0.554638
Tb427v9_000964100	NA	hypothetical_protein_conserved	Chr6_3A_Tb427v9	3.37937	0.172587
Tb427v9_000964300	Tb927.9.17380	Trypanosome_variant_surface_glycoprotein_C-terminal_domain_containing_protein_putative	Chr6_3A_Tb427v9	2.72736	0
Tb427v9_000964400	NA	Trypanosomal_VSG_domain_containing_protein_putative	Chr6_3A_Tb427v9	2.40052	0
Tb427v9_000964800	Tb927.3.280	variant surface glycoprotein, degenerate	Chr6_3A_Tb427v9	2.79792	0.333832
Tb427v9_000965300	Tb927.3.220	Trypanosome_variant_surface_glycoprotein_(A-type)_putative	Chr6_3A_Tb427v9	1.81212	0
Tb427v9_000965600	Tb927.3.190	Trypanosomal_VSG_domain_containing_protein_putative	Chr6_3A_Tb427v9	3.11831	6.98827e-05
Tb427v9_000965700	Tb927.3.180	Trypanosome_variant_surface_glycoprotein_(A-type)/Trypanosome_variant_surface_glycoprotein_C-terminal_domain_containing_protein_putative	Chr6_3A_Tb427v9	3.83558	0.0337596
Tb427v9_000965900	NA	hypothetical_protein_conserved	Chr6_3A_Tb427v9	3.61308	0.209022
Tb427v9_000966100	Tb09.v4.0169	hypothetical_protein_conserved	Chr6_3A_Tb427v9	2.87874	0.538612
Tb427v9_000967100	Tb927.11.18450	Trypanosome_variant_surface_glycoprotein_C-terminal_domain_containing_protein_putative	Chr6_3A_Tb427v9	3.27126	0.0878753
Tb427v9_000968000	Tb927.5.4890	Trypanosomal_VSG_domain/Trypanosome_variant_surface_glycoprotein_C-terminal_domain_containing_protein_putative	Chr6_3A_Tb427v9	3.20709	2.10407e-06
Tb427v9_000968600	Tb927.11.20210	Trypanosome_variant_surface_glycoprotein_(A-type)/Trypanosome_variant_surface_glycoprotein_C-terminal_domain_containing_protein_putative	Chr6_3A_Tb427v9	3.37905	0.270335
Tb427v9_000969300	Tb927.9.1090	hypothetical_protein_conserved	Chr6_3A_Tb427v9	3.64741	0.00135166
Tb427v9_000970000	Tb927.5.5270	hypothetical_protein_conserved	Chr6_3A_Tb427v9	3.12397	0.111752
Tb427v9_000970100	Tb927.5.190	variant surface glycoprotein, degenerate	Chr6_3A_Tb427v9	3.16926	8.5165e-07
Tb427v9_000971700	Tb927.11.19780	Trypanosome_variant_surface_glycoprotein_(A-type)/Trypanosome_variant_surface_glycoprotein_C-terminal_domain_containing_protein_putative	Chr6_3A_Tb427v9	2.37843	0
Tb427v9_000972700	NA	Trypanosome_variant_surface_glycoprotein_C-terminal_domain_containing_protein_putative	Chr6_3A_Tb427v9	1.69856	0
Tb427v9_000973300	Tb927.5.4670	variant surface glycoprotein (VSG, atypical), putative	Chr6_3A_Tb427v9	3.38726	0.171348
Tb427v9_000974700	NA	hypothetical_protein_conserved	Chr6_3A_Tb427v9	2.59752	0.0142346
Tb427v9_000975900	Tb927.6.5630	Trypanosome_variant_surface_glycoprotein_(A-type)/Trypanosome_variant_surface_glycoprotein_C-terminal_domain_containing_protein_putative	Chr6_3A_Tb427v9	1.78735	0
Tb427v9_000976600	Tb927.5.4670	variant surface glycoprotein (VSG, atypical), putative	Chr6_3A_Tb427v9	2.23069	0.239854
Tb427v9_000977900	Tb927.9.1110	variant surface glycoprotein (VSG, atypical), putative	Chr6_3A_Tb427v9	1.81212	0
Tb427v9_000978000	NA	hypothetical_protein_conserved	Chr6_3A_Tb427v9	1.81212	0
Tb427v9_000978700	Tb927.3.180	Trypanosome_variant_surface_glycoprotein_(A-type)/Trypanosome_variant_surface_glycoprotein_C-terminal_domain_containing_protein_putative	Chr6_3A_Tb427v9	2.74452	0
Tb427v9_000979300	Tb927.3.370	variant surface glycoprotein (VSG, atypical), putative	Chr6_3A_Tb427v9	2.71348	0
Tb427v9_000979400	NA	hypothetical_protein	Chr6_3A_Tb427v9	1.80951	0.48729
Tb427v9_000979500	NA	Trypanosomal_VSG_domain/Trypanosome_variant_surface_glycoprotein_C-terminal_domain_containing_protein_putative	Chr6_3A_Tb427v9	3.39897	0.260418
Tb427v9_000980800	Tb927.5.5010	Trypanosomal_VSG_domain/Trypanosome_variant_surface_glycoprotein_C-terminal_domain_containing_protein_putative	Chr6_3A_Tb427v9	2.33699	0
Tb427v9_000982500	Tb927.3.5880	hypothetical_protein_conserved	Chr6_3A_Tb427v9	4.118	0.0445153
Tb427v9_000983000	Tb927.8.290	Trypanosomal_VSG_domain/Trypanosome_variant_surface_glycoprotein_C-terminal_domain_containing_protein_putative	Chr6_3A_Tb427v9	2.37843	0
Tb427v9_000983100	Tb927.11.19100	Trypanosome_variant_surface_glycoprotein_C-terminal_domain_containing_protein_putative	Chr6_3A_Tb427v9	4.67769	0.00267898
Tb427v9_000983400	Tb11.v5.0592.1	Trypanosomal_VSG_domain_containing_protein_putative	Chr6_3A_Tb427v9	1.81212	0
Tb427v9_000984500	Tb927.6.5350	hypothetical_protein_conserved	Chr6_3A_Tb427v9	1.69856	0
Tb427v9_000985900	Tb927.9.900	hypothetical_protein	Chr6_3B_Tb427v9	3.49573	0.00238722
Tb427v9_000987600	Tb927.5.5010	Trypanosomal_VSG_domain/Trypanosome_variant_surface_glycoprotein_C-terminal_domain_containing_protein_putative	Chr6_3B_Tb427v9	3.38726	0.171348
Tb427v9_000987800	Tb927.11.20210	Trypanosome_variant_surface_glycoprotein_(A-type)/Trypanosome_variant_surface_glycoprotein_C-terminal_domain_containing_protein_putative	Chr6_3B_Tb427v9	2.39891	0.285282
Tb427v9_000988000	Tb927.3.170	Trypanosomal_VSG_domain/Trypanosome_variant_surface_glycoprotein_C-terminal_domain_containing_protein_putative	Chr6_3B_Tb427v9	1.81212	0
Tb427v9_000989200	Tb927.11.20300	Trypanosomal_VSG_domain/Trypanosome_variant_surface_glycoprotein_C-terminal_domain_containing_protein_putative	Chr6_3B_Tb427v9	6.20758	7.17131e-06
Tb427v9_000989400	Tb927.3.470	variant surface glycoprotein, point mutation	Chr6_3B_Tb427v9	1.83303	0.482222
Tb427v9_000989500	NA	hypothetical_protein	Chr6_3B_Tb427v9	1.69856	0
Tb427v9_000989600	Tb927.9.17270	variant surface glycoprotein (VSG, pseudogene), putative	Chr6_3B_Tb427v9	2.32146	0
Tb427v9_000990700	Tb927.4.5580	variant surface glycoprotein (VSG, atypical), putative	Chr6_3B_Tb427v9	1.81212	0
Tb427v9_000990900	Tb09.v4.0026	Trypanosomal_VSG_domain/Trypanosome_variant_surface_glycoprotein_C-terminal_domain_containing_protein_putative	Chr6_3B_Tb427v9	2.39175	0.299704
Tb427v9_000991600	Tb927.9.17810	Trypanosome_variant_surface_glycoprotein_(A-type)_putative	Chr6_3B_Tb427v9	3.98656	0.0174674
Tb427v9_000992000	Tb927.9.17270	variant surface glycoprotein (VSG, pseudogene), putative	Chr6_3B_Tb427v9	2.13945	0.375435
Tb427v9_000993500	Tb927.9.18140	variant surface glycoprotein (VSG, pseudogene), putative	Chr6_3B_Tb427v9	2.79792	0.333832
Tb427v9_000995100	NA	Trypanosome_variant_surface_glycoprotein_(A-type)_putative	Chr6_3B_Tb427v9	3.60318	0.12475
Tb427v9_000995800	Tb927.10.16300	Trypanosome_variant_surface_glycoprotein_(A-type)_putative	Chr6_3B_Tb427v9	2.77107	0.339728
Tb427v9_000996500	Tb927.5.4690	variant surface glycoprotein (VSG, atypical), putative	Chr6_3B_Tb427v9	2.30389	0
Tb427v9_000997000	Tb927.6.5780	hypothetical_protein_conserved	Chr6_3B_Tb427v9	3.40192	0.26565
Tb427v9_000997400	Tb927.5.5480.1	Trypanosomal_VSG_domain_containing_protein_putative	Chr6_3B_Tb427v9	4.56246	0.0134416
Tb427v9_000997700	Tb927.11.18820.1	variant surface protein (VSG, atypical), putative	Chr6_3B_Tb427v9	1.78735	0
Tb427v9_000998200	Tb927.9.18140	variant surface glycoprotein (VSG, pseudogene), putative	Chr6_3B_Tb427v9	2.71348	0
Tb427v9_000998900	Tb927.1.3760	hypothetical_protein	Chr6_3B_Tb427v9	2.33699	0
Tb427v9_000999300	Tb927.5.240	variant surface glycoprotein, degenerate	Chr6_3B_Tb427v9	2.64902	0.297492
Tb427v9_000999700	Tb927.5.5260	variant surface glycoprotein, point mutation	Chr6_3B_Tb427v9	3.44094	4.07038e-05
Tb427v9_001000300	Tb927.5.240	variant surface glycoprotein, degenerate	Chr6_3B_Tb427v9	4.02952	1.14283e-06
Tb427v9_001000500	NA	Trypanosome_variant_surface_glycoprotein_(A-type)_putative	Chr6_3B_Tb427v9	1.78735	0
Tb427v9_001000600	Tb927.3.470	variant surface glycoprotein, point mutation	Chr6_3B_Tb427v9	1.75303	0
Tb427v9_001000800	Tb927.11.19780	Trypanosome_variant_surface_glycoprotein_(A-type)/Trypanosome_variant_surface_glycoprotein_C-terminal_domain_containing_protein_putative	Chr6_3B_Tb427v9	2.12023	0.380122
Tb427v9_001001100	Tb927.3.230	hypothetical_protein_conserved	Chr6_3B_Tb427v9	3.12706	0.334283
Tb427v9_001001200	Tb927.9.430	hypothetical_protein_conserved	Chr6_3B_Tb427v9	2.37521	0.30345
Tb427v9_001001600	NA	Trypanosomal_VSG_domain_containing_protein_putative	Chr6_3B_Tb427v9	3.65649	0.0507046
Tb427v9_001002100	Tb11.v5.0127.1	Trypanosomal_VSG_domain_containing_protein_putative	Chr6_3B_Tb427v9	3.39897	0.260418
Tb427v9_001002400	NA	hypothetical_protein_conserved	Chr6_3B_Tb427v9	1.87417	0
Tb427v9_001002500	Tb927.11.17570	Trypanosome_variant_surface_glycoprotein_(A-type)/Trypanosome_variant_surface_glycoprotein_C-terminal_domain_containing_protein_putative	Chr6_3B_Tb427v9	2.75924	0.34218
Tb427v9_001002600	NA	hypothetical_protein_conserved	Chr6_3B_Tb427v9	4.46381	0.0209645
Tb427v9_001002700	Tb927.5.5260	variant surface glycoprotein, point mutation	Chr6_3B_Tb427v9	3.52436	0.0520042
Tb427v9_001002800	Tb10.v4.0176	hypothetical_protein_conserved	Chr6_3B_Tb427v9	1.82102	0.549887
Tb427v9_001003200	Tb927.11.18000	Trypanosome_variant_surface_glycoprotein_(A-type)_putative	Chr6_3B_Tb427v9	3.54495	0.0600979
Tb427v9_001003800	Tb11.v5.0669.1	hypothetical_protein_conserved	Chr6_3B_Tb427v9	2.58845	0.124064
Tb427v9_001003900	Tb927.11.20270	Trypanosomal_VSG_domain_containing_protein_putative	Chr6_3B_Tb427v9	3.08045	0.242241
Tb427v9_001005000	Tb927.10.16460	variant surface glycoprotein (VSG, pseudogene), putative	Chr6_3B_Tb427v9	3.59596	0.114191
Tb427v9_001005100	Tb927.5.5390.1	Variant Surface Glycoprotein, putative	Chr6_3B_Tb427v9	3.46907	0.0014245
Tb427v9_001005300	Tb927.9.18140	variant surface glycoprotein (VSG, pseudogene), putative	Chr6_3B_Tb427v9	2.40876	0.0741903
Tb427v9_001005600	Tb927.3.260	Trypanosomal_VSG_domain_containing_protein_putative	Chr6_3B_Tb427v9	1.87417	0
Tb427v9_001005800	Tb10.v4.0230	hypothetical_protein	Chr6_3B_Tb427v9	3.11972	0.0546172
Tb427v9_001005900	NA	Trypanosomal_VSG_domain_containing_protein_putative	Chr6_3B_Tb427v9	2.39176	0.298652
Tb427v9_001006400	Tb927.6.5740	Trypanosomal_VSG_domain/Trypanosome_variant_surface_glycoprotein_C-terminal_domain_containing_protein_putative	Chr6_3B_Tb427v9	2.39699	0.389333
Tb427v9_001006500	Tb927.6.5740	Trypanosomal_VSG_domain/Trypanosome_variant_surface_glycoprotein_C-terminal_domain_containing_protein_putative	Chr6_3B_Tb427v9	2.40624	0.295066
Tb427v9_001007000	Tb08.27P2.610	Trypanosome_variant_surface_glycoprotein_(A-type)_putative	Chr6_3B_Tb427v9	2.7337	0.108842
Tb427v9_001007200	Tb927.4.5650	Trypanosomal_VSG_domain/Trypanosome_variant_surface_glycoprotein_C-terminal_domain_containing_protein_putative	Chr6_3B_Tb427v9	2.0342	0.143985
Tb427v9_001007500	NA	Trypanosomal_VSG_domain/Trypanosome_variant_surface_glycoprotein_C-terminal_domain_containing_protein_putative	Chr6_3B_Tb427v9	2.79792	0.333832
Tb427v9_001008700	Tb927.5.240	variant surface glycoprotein, degenerate	Chr6_3B_Tb427v9	2.09331	1.45582e-07
Tb427v9_001009000	Tb927.1.240	retrotransposon hot spot protein (RHS, pseudogene), putative	Chr6_3B_Tb427v9	2.25706	0.20027
Tb427v9_001009200	Tb927.3.360	Trypanosomal_VSG_domain/Trypanosome_variant_surface_glycoprotein_C-terminal_domain_containing_protein_putative	Chr6_3B_Tb427v9	2.85241	0.0174674
Tb427v9_001009300	NA	hypothetical_protein_conserved	Chr6_3B_Tb427v9	3.39897	0.260418
Tb427v9_001009600	Tb09.v4.0175	Trypanosome_variant_surface_glycoprotein_(A-type)/Trypanosome_variant_surface_glycoprotein_C-terminal_domain_containing_protein_putative	Chr6_3B_Tb427v9	2.36104	0
Tb427v9_001010300	Tb927.3.490	variant surface glycoprotein (VSG), putative	Chr6_3B_Tb427v9	1.78735	0
Tb427v9_001011200	Tb927.5.5520.1	hypothetical_protein_conserved	Chr6_3B_Tb427v9	1.75303	0
Tb427v9_001011700	NA	hypothetical_protein	Chr6_3B_Tb427v9	1.81212	0
Tb427v9_001012000	Tb927.11.17220	variant surface glycoprotein (VSG), degenerate and frameshifted	Chr6_3B_Tb427v9	3.81017	0.0260094
Tb427v9_001012400	Tb927.8.400	Trypanosomal_VSG_domain/Trypanosome_variant_surface_glycoprotein_C-terminal_domain_containing_protein_putative	Chr6_3B_Tb427v9	1.72862	0
Tb427v9_001012600	NA	hypothetical_protein_conserved	Chr6_3B_Tb427v9	2.79792	0.333832
Tb427v9_001013600	Tb927.3.370	variant surface glycoprotein (VSG, atypical), putative	Chr6_3B_Tb427v9	2.30389	0
Tb427v9_001018800	Tb927.6.450	procyclin PARP A	Chr6_core_Tb427v9	1.6681	1.58957e-74
Tb427v9_001019400	Tb927.6.550	hypothetical_protein	Chr6_core_Tb427v9	1.64379	0.312058
Tb427v9_001060600	Tb927.1.240	retrotransposon hot spot protein (RHS, pseudogene), putative	Chr6_core_Tb427v9	2.75402	0.10227
Tb427v9_001066600	Tb927.5.190	variant surface glycoprotein, degenerate	Chr7_5A_Tb427v9	3.31532	0.000470526
Tb427v9_001067200	NA	Trypanosomal_VSG_domain_containing_protein_putative	Chr7_5A_Tb427v9	2.36104	0
Tb427v9_001068200	Tb927.4.5700	hypothetical_protein_conserved	Chr7_5A_Tb427v9	3.60318	0.12475
Tb427v9_001069900	Tb927.6.5410	variant surface glycoprotein, degenerate	Chr7_5A_Tb427v9	2.62381	0.114143
Tb427v9_001070900	Tb927.5.5320	hypothetical_protein_conserved	Chr7_5A_Tb427v9	1.81212	0
Tb427v9_001072500	Tb927.9.890	hypothetical_protein_conserved	Chr7_5A_Tb427v9	3.61242	0.0416492
Tb427v9_001073700	Tb927.11.20320	Trypanosome_variant_surface_glycoprotein_C-terminal_domain_containing_protein_putative	Chr7_5A_Tb427v9	4.82427	0.00160979
Tb427v9_001073900	Tb927.3.400	Trypanosomal_VSG_domain/Trypanosome_variant_surface_glycoprotein_C-terminal_domain_containing_protein_putative	Chr7_5A_Tb427v9	2.81327	0.422538
Tb427v9_001074100	Tb927.9.18140	variant surface glycoprotein (VSG, pseudogene), putative	Chr7_5A_Tb427v9	4.22763	0.0289635
Tb427v9_001075300	Tb927.3.490	variant surface glycoprotein (VSG), putative	Chr7_5A_Tb427v9	3.058	0.0152963
Tb427v9_001075400	Tb927.3.500	Trypanosomal_VSG_domain/Trypanosome_variant_surface_glycoprotein_C-terminal_domain_containing_protein_putative	Chr7_5A_Tb427v9	2.74027	0
Tb427v9_001076300	Tb927.1.240	retrotransposon hot spot protein (RHS, pseudogene), putative	Chr7_5A_Tb427v9	3.63027	0.206128
Tb427v9_001076600	Tb927.4.5740	variant surface glycoprotein, degenerate	Chr7_5A_Tb427v9	2.42264	0.291602
Tb427v9_001076800	Tb927.11.19400	Trypanosomal_VSG_domain_containing_protein_putative	Chr7_5A_Tb427v9	2.84291	0.426109
Tb427v9_001077500	NA	hypothetical_protein_conserved	Chr7_5A_Tb427v9	1.87417	0
Tb427v9_001077900	Tb927.5.4920	variant surface glycoprotein, point mutation	Chr7_5A_Tb427v9	5.01402	0.000894601
Tb427v9_001078300	Tb927.1.5300	variant surface glycoprotein (VSG), putative	Chr7_5A_Tb427v9	2.77107	0.339728
Tb427v9_001079900	NA	Trypanosome_variant_surface_glycoprotein_(A-type)_putative	Chr7_5A_Tb427v9	1.75303	0
Tb427v9_001080200	NA	Trypanosomal_VSG_domain/Trypanosome_variant_surface_glycoprotein_C-terminal_domain_containing_protein_putative	Chr7_5A_Tb427v9	2.75924	0.34218
Tb427v9_001080300	Tb927.5.5040	Trypanosome_variant_surface_glycoprotein_(A-type)/Trypanosome_variant_surface_glycoprotein_C-terminal_domain_containing_protein_putative	Chr7_5A_Tb427v9	3.84596	0.032417
Tb427v9_001082000	Tb927.4.5780	variant surface glycoprotein, degenerate	Chr7_5A_Tb427v9	2.7	0.0966287
Tb427v9_001082600	Tb927.9.16130	hypothetical_protein_conserved	Chr7_5A_Tb427v9	3.08045	0.242241
Tb427v9_001082700	Tb927.1.240	retrotransposon hot spot protein (RHS, pseudogene), putative	Chr7_5A_Tb427v9	1.90791	0.329552
Tb427v9_001083500	Tb11.1441.1	hypothetical_protein_conserved	Chr7_5A_Tb427v9	1.72862	0
Tb427v9_001083600	Tb927.1.5300	variant surface glycoprotein (VSG), putative	Chr7_5A_Tb427v9	1.78204	0.562752
Tb427v9_001084200	NA	Trypanosomal_VSG_domain/Trypanosome_variant_surface_glycoprotein_C-terminal_domain_containing_protein_putative	Chr7_5A_Tb427v9	1.78735	0
Tb427v9_001084400	NA	Trypanosomal_VSG_domain/Trypanosome_variant_surface_glycoprotein_C-terminal_domain_containing_protein_putative	Chr7_5A_Tb427v9	2.1892	0.000557873
Tb427v9_001085300	NA	Trypanosomal_VSG_domain_containing_protein_putative	Chr7_5A_Tb427v9	3.12706	0.334283
Tb427v9_001085400	NA	Trypanosomal_VSG_domain/Trypanosome_variant_surface_glycoprotein_C-terminal_domain_containing_protein_putative	Chr7_5A_Tb427v9	1.72862	0
Tb427v9_001085700	Tb927.6.5260	variant surface glycoprotein (VSG), putative	Chr7_5A_Tb427v9	2.70623	0.0168082
Tb427v9_001085800	Tb927.6.5240	variant surface glycoprotein (VSG, atypical), putative	Chr7_5A_Tb427v9	3.89293	2.36088e-12
Tb427v9_001085900	Tb927.6.5230	variant surface glycoprotein, degenerate	Chr7_5A_Tb427v9	2.46769	0.203461
Tb427v9_001086100	Tb927.11.18460	hypothetical_protein_conserved	Chr7_5A_Tb427v9	2.95041	0.159215
Tb427v9_001087100	Tb927.5.5130	variant surface glycoprotein, degenerate	Chr7_5A_Tb427v9	2.40052	0
Tb427v9_001089400	Tb927.1.240	retrotransposon hot spot protein (RHS, pseudogene), putative	Chr7_5A_Tb427v9	1.87417	0
Tb427v9_001090700	Tb927.2.6404	UDP-Gal or UDP-GlcNAc-dependent glycosyltransferase (pseudogene), putative	Chr7_5A_Tb427v9	2.81327	0.422538
Tb427v9_001092400	Tb927.6.5300	variant surface glycoprotein, degenerate	Chr7_5A_Tb427v9	2.6235	0.00160979
Tb427v9_001092700	Tb927.9.17190	hypothetical_protein	Chr7_5A_Tb427v9	2.99168	3.15572e-05
Tb427v9_001092800	Tb927.6.5260	variant surface glycoprotein (VSG), putative	Chr7_5A_Tb427v9	3.53001	4.6619e-14
Tb427v9_001093000	NA	Trypanosome_variant_surface_glycoprotein_(A-type)_putative	Chr7_5A_Tb427v9	3.50911	4.18768e-08
Tb427v9_001093200	NA	hypothetical_protein_conserved	Chr7_5A_Tb427v9	3.74953	0.00022017
Tb427v9_001101600	Tb927.1.240	retrotransposon hot spot protein (RHS, pseudogene), putative	Chr7_core_Tb427v9	2.50603	2.37115e-09
Tb427v9_001101700	NA	hypothetical_protein	Chr7_core_Tb427v9	4.36094	0.00132488
Tb427v9_001113400	Tb927.1.70	retrotransposon hot spot protein 4 (RHS4), putative	Chr7_core_Tb427v9	2.10531	0.468934
Tb427v9_001123700	Tb927.7.2820	Core_histone_H2A/H2B/H3/H4/C-terminus_of_histone_H2A_putative	Chr7_core_Tb427v9	1.81212	0
Tb427v9_001130300	Tb927.7.3480	hypothetical_protein_conserved	Chr7_core_Tb427v9	2.97167	2.86846e-06
Tb427v9_001161300	Tb927.4.5650	Trypanosomal_VSG_domain/Trypanosome_variant_surface_glycoprotein_C-terminal_domain_containing_protein_putative	Chr7_core_Tb427v9	1.60023	6.48952e-40
Tb427v9_001161600	Tb927.1.240	retrotransposon hot spot protein (RHS, pseudogene), putative	Chr7_core_Tb427v9	2.08267	0.0147393
Tb427v9_001165300	Tb927.7.6830	BNR_repeat-like_domain/BNR/Asp-box_repeat_putative	Chr7_core_Tb427v9	1.99359	1.61917e-06
Tb427v9_001174000	Tb927.1.280	Protein_of_unknown_function_(DUF1181)_putative	Chr7_core_Tb427v9	2.32778	0.0434577
Tb427v9_001175800	Tb927.1.120	retrotransposon hot spot protein 4 (RHS4), putative	Chr7_core_Tb427v9	2.35836	0.0016913
Tb427v9_001178400	Tb927.1.270	hypothetical protein	Chr8_3A_Tb427v9	1.79183	0.635397
Tb427v9_001180500	Tb927.9.230	variant surface glycoprotein (VSG, pseudogene), putative	Chr8_3A_Tb427v9	2.59884	0.00166151
Tb427v9_001180800	Tb927.9.16250	variant surface glycoprotein (VSG, atypical), putative	Chr8_3A_Tb427v9	3.26207	0.0841996
Tb427v9_001181400	Tb09.v4.0046	Trypanosomal_VSG_domain/Trypanosome_variant_surface_glycoprotein_C-terminal_domain_containing_protein_putative	Chr8_3A_Tb427v9	2.3442	0.228807
Tb427v9_001182100	Tb927.1.240	retrotransposon hot spot protein (RHS, pseudogene), putative	Chr8_3A_Tb427v9	2.37521	0.30345
Tb427v9_001182400	Tb927.6.5420	variant surface glycoprotein, degenerate	Chr8_3A_Tb427v9	2.74726	0.101685
Tb427v9_001182600	Tb927.3.210	Trypanosome_variant_surface_glycoprotein_C-terminal_domain_containing_protein_putative	Chr8_3A_Tb427v9	4.94536	0.00451167
Tb427v9_001182700	Tb927.11.19560	hypothetical_protein_conserved	Chr8_3A_Tb427v9	1.78735	0
Tb427v9_001183400	Tb927.4.5760	variant surface glycoprotein, degenerate	Chr8_3A_Tb427v9	4.76588	0.00802126
Tb427v9_001183600	Tb927.3.5850	variant surface glycoprotein, degenerate	Chr8_3A_Tb427v9	1.78735	0
Tb427v9_001184600	Tb927.10.16490	variant surface glycoprotein (VSG), putative	Chr8_3A_Tb427v9	2.79792	0.333832
Tb427v9_001184800	Tb927.9.270	variant surface glycoprotein (VSG, atypical), putative	Chr8_3A_Tb427v9	1.72862	0
Tb427v9_001185200	NA	hypothetical_protein_conserved	Chr8_3A_Tb427v9	2.75924	0.34218
Tb427v9_001186200	Tb927.3.370	variant surface glycoprotein (VSG, atypical), putative	Chr8_3A_Tb427v9	2.76735	0.262425
Tb427v9_001186600	Tb927.3.440	Trypanosomal_VSG_domain/Trypanosome_variant_surface_glycoprotein_C-terminal_domain_containing_protein_putative	Chr8_3A_Tb427v9	3.77713	0.103645
Tb427v9_001187000	Tb927.2.6404	UDP-Gal or UDP-GlcNAc-dependent glycosyltransferase (pseudogene), putative	Chr8_3A_Tb427v9	2.32146	0
Tb427v9_001187100	Tb10.v4.0142	Trypanosomal_VSG_domain/Trypanosome_variant_surface_glycoprotein_C-terminal_domain_containing_protein_putative	Chr8_3A_Tb427v9	3.75117	2.08791e-06
Tb427v9_001187300	Tb927.4.5640	variant surface glycoprotein, point mutation	Chr8_3A_Tb427v9	1.72862	0
Tb427v9_001188900	Tb927.9.16570	Trypanosomal_VSG_domain_containing_protein_putative	Chr8_3A_Tb427v9	2.16217	0.436188
Tb427v9_001189000	Tb927.5.230	Trypanosome_variant_surface_glycoprotein_(A-type)_putative	Chr8_3A_Tb427v9	1.69856	0
Tb427v9_001189200	Tb927.1.290	Leucine_Rich_repeat_putative	Chr8_3A_Tb427v9	2.62722	0.0211307
Tb427v9_001193200	Tb927.1.5300	variant surface glycoprotein (VSG), putative	Chr8_3B_Tb427v9	2.74177	0
Tb427v9_001193300	NA	Trypanosome_variant_surface_glycoprotein_(A-type)_putative	Chr8_5A_Tb427v9	2.00263	0.0952405
Tb427v9_001195600	Tb927.1.420	retrotransposon hot spot protein 5 (RHS5), putative	Chr8_5A_Tb427v9	1.81969	6.1039e-06
Tb427v9_001196100	NA	Trypanosomal_VSG_domain/Trypanosome_variant_surface_glycoprotein_C-terminal_domain_containing_protein_putative	Chr8_5A_Tb427v9	3.76079	0.00687328
Tb427v9_001196200	Tb11.v5.0389.1	Trypanosome_variant_surface_glycoprotein_(A-type)_putative	Chr8_5A_Tb427v9	2.47253	0.000611366
Tb427v9_001196300	NA	hypothetical_protein	Chr8_5A_Tb427v9	2.6819	1.30833e-11
Tb427v9_001196400	Tb927.11.17630	Trypanosomal_VSG_domain_containing_protein_putative	Chr8_5A_Tb427v9	2.67326	0.134979
Tb427v9_001196600	Tb927.2.6372	variant surface glycoprotein (VSG, pseudogene), putative	Chr8_5A_Tb427v9	3.23859	5.95124e-05
Tb427v9_001197200	NA	hypothetical_protein_conserved	Chr8_5A_Tb427v9	2.3443	0
Tb427v9_001197500	NA	Trypanosomal_VSG_domain/Trypanosome_variant_surface_glycoprotein_C-terminal_domain_containing_protein_putative	Chr8_5A_Tb427v9	4.0974	8.5165e-07
Tb427v9_001198100	Tb927.4.5640	variant surface glycoprotein, point mutation	Chr8_5A_Tb427v9	4.54621	0.00444336
Tb427v9_001199000	Tb927.9.350	Trypanosome_variant_surface_glycoprotein_(A-type)/Trypanosome_variant_surface_glycoprotein_C-terminal_domain_containing_protein_putative	Chr8_5A_Tb427v9	2.56581	1.95517e-14
Tb427v9_001199100	NA	Trypanosome_variant_surface_glycoprotein_(A-type)/Trypanosome_variant_surface_glycoprotein_C-terminal_domain_containing_protein_putative	Chr8_5A_Tb427v9	2.34822	0.000482625
Tb427v9_001199200	Tb927.6.5290	Trypanosome_variant_surface_glycoprotein_(A-type)_putative	Chr8_5A_Tb427v9	3.30323	0.000162654
Tb427v9_001199300	Tb927.9.400	Trypanosome_variant_surface_glycoprotein_C-terminal_domain_containing_protein_putative	Chr8_5A_Tb427v9	3.7984	1.12521e-06
Tb427v9_001199400	Tb927.3.490	variant surface glycoprotein (VSG), putative	Chr8_5A_Tb427v9	3.43631	7.88955e-12
Tb427v9_001199500	NA	hypothetical_protein_conserved	Chr8_5A_Tb427v9	2.07134	0.0711389
Tb427v9_001199600	Tb927.9.16350	hypothetical_protein_conserved	Chr8_5A_Tb427v9	2.45622	0.00881468
Tb427v9_001199800	NA	Trypanosomal_VSG_domain_containing_protein_putative	Chr8_5A_Tb427v9	2.86656	0.0557145
Tb427v9_001199900	NA	Trypanosomal_VSG_domain_containing_protein_putative	Chr8_5A_Tb427v9	2.94634	0.00108685
Tb427v9_001200000	NA	hypothetical_protein_conserved	Chr8_5A_Tb427v9	2.27076	0.08235
Tb427v9_001200200	Tb927.5.5080	variant surface glycoprotein (VSG), putative	Chr8_5A_Tb427v9	3.03487	6.87183e-10
Tb427v9_001200300	Tb08.27P2.480	variant surface glycoprotein, degenerate	Chr8_5A_Tb427v9	4.70344	1.85421e-09
Tb427v9_001200400	Tb927.5.5100	variant surface glycoprotein, degenerate	Chr8_5A_Tb427v9	2.76688	0.000115431
Tb427v9_001200800	Tb927.5.4690	variant surface glycoprotein (VSG, atypical), putative	Chr8_5A_Tb427v9	3.81295	1.34244e-08
Tb427v9_001201100	NA	hypothetical_protein	Chr8_5A_Tb427v9	1.63895	0.248336
Tb427v9_001201700	Tb927.4.5720	Trypanosome_variant_surface_glycoprotein_(A-type)_putative	Chr8_5A_Tb427v9	2.50843	0.00111062
Tb427v9_001201800	Tb927.3.320	hypothetical_protein_conserved	Chr8_5A_Tb427v9	4.63144	8.17144e-06
Tb427v9_001202000	Tb927.9.18140	variant surface glycoprotein (VSG, pseudogene), putative	Chr8_5A_Tb427v9	5.35469	0.000769107
Tb427v9_001202100	Tb927.9.18140	variant surface glycoprotein (VSG, pseudogene), putative	Chr8_5A_Tb427v9	3.61928	1.72098e-06
Tb427v9_001202300	NA	hypothetical_protein_conserved	Chr8_5A_Tb427v9	3.24603	0.106398
Tb427v9_001202400	NA	hypothetical_protein_conserved	Chr8_5A_Tb427v9	3.38064	5.01102e-05
Tb427v9_001202900	Tb927.4.5780	variant surface glycoprotein, degenerate	Chr8_5A_Tb427v9	4.88919	0.00124902
Tb427v9_001203000	Tb927.6.5640	Trypanosomal_VSG_domain_containing_protein_putative	Chr8_5A_Tb427v9	2.43875	0.0785343
Tb427v9_001203100	Tb11.v5.0113.1	Trypanosomal_VSG_domain_containing_protein_putative	Chr8_5A_Tb427v9	2.71291	0.0402982
Tb427v9_001204200	NA	Trypanosomal_VSG_domain/Trypanosome_variant_surface_glycoprotein_C-terminal_domain_containing_protein_putative	Chr8_5A_Tb427v9	3.31245	0.00557168
Tb427v9_001204700	NA	hypothetical_protein_conserved	Chr8_5A_Tb427v9	3.32587	0.200163
Tb427v9_001204800	NA	Trypanosome_variant_surface_glycoprotein_(A-type)_putative	Chr8_5A_Tb427v9	2.583	0.00605843
Tb427v9_001205000	NA	Trypanosomal_VSG_domain_containing_protein_putative	Chr8_5A_Tb427v9	4.57389	0.0115724
Tb427v9_001205300	Tb927.9.17260	Trypanosome_variant_surface_glycoprotein_(A-type)/Trypanosome_variant_surface_glycoprotein_C-terminal_domain_containing_protein_putative	Chr8_5A_Tb427v9	4.55558	1.14029e-21
Tb427v9_001205700	NA	Trypanosomal_VSG_domain_containing_protein_putative	Chr8_5A_Tb427v9	1.66121	0.192696
Tb427v9_001206100	Tb09.v4.0080	hypothetical_protein_conserved	Chr8_5A_Tb427v9	3.10214	0.23832
Tb427v9_001206200	Tb927.5.5010	Trypanosomal_VSG_domain/Trypanosome_variant_surface_glycoprotein_C-terminal_domain_containing_protein_putative	Chr8_5A_Tb427v9	3.17177	0.340819
Tb427v9_001207000	NA	Trypanosomal_VSG_domain_containing_protein_putative	Chr8_5A_Tb427v9	3.9027	0.0211307
Tb427v9_001207100	NA	Trypanosomal_VSG_domain_containing_protein_putative	Chr8_5A_Tb427v9	3.9446	0.0826268
Tb427v9_001207200	Tb927.1.240	retrotransposon hot spot protein (RHS, pseudogene), putative	Chr8_5A_Tb427v9	1.83292	0.480689
Tb427v9_001207400	NA	hypothetical_protein	Chr8_5A_Tb427v9	2.3443	0
Tb427v9_001209100	Tb09.v4.0087	Trypanosomal_VSG_domain/Trypanosome_variant_surface_glycoprotein_C-terminal_domain_containing_protein_putative	Chr8_5A_Tb427v9	2.16682	1.27047e-49
Tb427v9_001209200	Tb10.v4.0078	hypothetical_protein_conserved	Chr8_5A_Tb427v9	3.12842	3.70942e-148
Tb427v9_001209300	Tb927.9.120	variant surface glycoprotein (VSG, pseudogene), putative	Chr8_5A_Tb427v9	3.09151	4.9637e-60
Tb427v9_001209400	NA	Trypanosome_variant_surface_glycoprotein_(A-type)_putative	Chr8_5A_Tb427v9	4.40298	0.00603688
Tb427v9_001210000	Tb10.v4.0257	hypothetical_protein_conserved	Chr8_5A_Tb427v9	4.22221	9.22508e-06
Tb427v9_001210700	NA	Trypanosomal_VSG_domain/Trypanosome_variant_surface_glycoprotein_C-terminal_domain_containing_protein_putative	Chr8_5A_Tb427v9	4.66727	0.00254972
Tb427v9_001211100	Tb927.11.19010	Trypanosomal_VSG_domain/Trypanosome_variant_surface_glycoprotein_C-terminal_domain_containing_protein_putative	Chr8_5A_Tb427v9	2.33457	0.0158215
Tb427v9_001211200	Tb927.9.1110	variant surface glycoprotein (VSG, atypical), putative	Chr8_5A_Tb427v9	3.98403	6.05157e-36
Tb427v9_001211300	NA	hypothetical_protein_conserved	Chr8_5A_Tb427v9	2.74027	0
Tb427v9_001211500	Tb927.5.4670	variant surface glycoprotein (VSG, atypical), putative	Chr8_5A_Tb427v9	3.66974	0.0102203
Tb427v9_001211600	NA	hypothetical_protein_conserved	Chr8_5A_Tb427v9	4.76223	0.0067383
Tb427v9_001211800	Tb927.3.470	variant surface glycoprotein, point mutation	Chr8_5A_Tb427v9	4.32102	0.00751094
Tb427v9_001211900	Tb927.3.5850	variant surface glycoprotein, degenerate	Chr8_5A_Tb427v9	3.68007	0.0957375
Tb427v9_001212900	Tb927.4.5560	variant surface glycoprotein (VSG), putative	Chr8_5A_Tb427v9	4.85228	6.00018e-12
Tb427v9_001213900	Tb927.11.19550	hypothetical_protein_conserved	Chr8_5A_Tb427v9	1.78735	0
Tb427v9_001214300	Tb927.1.5300	variant surface glycoprotein (VSG), putative	Chr8_5A_Tb427v9	4.38677	0.00602426
Tb427v9_001214500	Tb927.5.4920	variant surface glycoprotein, point mutation	Chr8_5A_Tb427v9	3.46032	0.0186554
Tb427v9_001214600	Tb927.5.4910	Trypanosomal_VSG_domain_containing_protein_putative	Chr8_5A_Tb427v9	3.08045	0.242241
Tb427v9_001214700	NA	Trypanosome_variant_surface_glycoprotein_(A-type)/Trypanosome_variant_surface_glycoprotein_C-terminal_domain_containing_protein_putative	Chr8_5A_Tb427v9	2.37843	0
Tb427v9_001214800	NA	Trypanosome_variant_surface_glycoprotein_(A-type)/Trypanosome_variant_surface_glycoprotein_C-terminal_domain_containing_protein_putative	Chr8_5A_Tb427v9	3.27815	0.439029
Tb427v9_001215300	Tb927.3.5880	hypothetical_protein_conserved	Chr8_5A_Tb427v9	4.21088	0.0103258
Tb427v9_001215500	Tb927.6.5230	variant surface glycoprotein, degenerate	Chr8_5A_Tb427v9	4.10085	0.0451962
Tb427v9_001215700	Tb927.5.5270	hypothetical_protein_conserved	Chr8_5A_Tb427v9	2.36104	0
Tb427v9_001216200	Tb927.4.5640	variant surface glycoprotein, point mutation	Chr8_5A_Tb427v9	4.37151	1.90836e-06
Tb427v9_001216300	Tb927.3.5880	hypothetical_protein_conserved	Chr8_5A_Tb427v9	2.80769	4.80382e-14
Tb427v9_001216400	Tb927.9.16250	variant surface glycoprotein (VSG, atypical), putative	Chr8_5A_Tb427v9	2.78087	0.109136
Tb427v9_001216600	Tb927.8.170	variant surface glycoprotein (VSG, atypical), putative	Chr8_5B_Tb427v9	5.44702	0	MES VSG 1954
Tb427v9_001219400	NA	hypothetical_protein_conserved	Chr8_5B_Tb427v9	3.63329	0.0410528
Tb427v9_001220600	Tb927.8.320	Trypanosome_variant_surface_glycoprotein_(A-type)_putative	Chr8_5B_Tb427v9	2.40052	0
Tb427v9_001221300	Tb08.27P2.380	Trypanosome_variant_surface_glycoprotein_(A-type)_putative	Chr8_5B_Tb427v9	1.72862	0
Tb427v9_001222000	Tb08.27P2.290	Trypanosomal_VSG_domain/Trypanosome_variant_surface_glycoprotein_C-terminal_domain_containing_protein_putative	Chr8_5B_Tb427v9	1.78735	0
Tb427v9_001223600	NA	Trypanosome_variant_surface_glycoprotein_(A-type)_putative	Chr8_5B_Tb427v9	2.80402	0.173631
Tb427v9_001224100	Tb927.3.5850	variant surface glycoprotein, degenerate	Chr8_5B_Tb427v9	2.40052	0
Tb427v9_001224400	Tb927.9.16080	variant surface glycoprotein (VSG, pseudogene), putative	Chr8_5B_Tb427v9	1.81212	0
Tb427v9_001224500	NA	hypothetical_protein_conserved	Chr8_5B_Tb427v9	1.72862	0
Tb427v9_001225300	Tb927.1.240	retrotransposon hot spot protein (RHS, pseudogene), putative	Chr8_5B_Tb427v9	2.72736	0
Tb427v9_001225400	Tb927.10.16260	Trypanosome_variant_surface_glycoprotein_C-terminal_domain_containing_protein_putative	Chr8_5B_Tb427v9	3.34283	0.178197
Tb427v9_001226900	Tb927.4.5610	Trypanosomal_VSG_domain/Trypanosome_variant_surface_glycoprotein_C-terminal_domain_containing_protein_putative	Chr8_5B_Tb427v9	3.3348	0.179293
Tb427v9_001227100	Tb927.9.430	hypothetical_protein_conserved	Chr8_5B_Tb427v9	3.23726	0.00144263
Tb427v9_001227200	Tb927.4.5730	Trypanosome_variant_surface_glycoprotein_(A-type)_putative	Chr8_5B_Tb427v9	4.12901	0.0126355
Tb427v9_001228500	Tb927.5.5210	Trypanosomal_VSG_domain_containing_protein_putative	Chr8_5B_Tb427v9	1.87417	0
Tb427v9_001229400	NA	Trypanosomal_VSG_domain/Trypanosome_variant_surface_glycoprotein_C-terminal_domain_containing_protein_putative	Chr8_5B_Tb427v9	2.79792	0.333832
Tb427v9_001229600	Tb927.8.400	Trypanosomal_VSG_domain/Trypanosome_variant_surface_glycoprotein_C-terminal_domain_containing_protein_putative	Chr8_5B_Tb427v9	2.77107	0.339728
Tb427v9_001230100	Tb927.2.6410	variant surface glycoprotein (VSG, atypical), putative	Chr8_5B_Tb427v9	1.87417	0
Tb427v9_001230200	Tb927.11.20080	Trypanosomal_VSG_domain/Trypanosome_variant_surface_glycoprotein_C-terminal_domain_containing_protein_putative	Chr8_5B_Tb427v9	4.5806	0.0115486
Tb427v9_001230600	Tb927.11.20040	Trypanosome_variant_surface_glycoprotein_(A-type)_putative	Chr8_5B_Tb427v9	1.75303	0
Tb427v9_001231800	Tb927.9.18140	variant surface glycoprotein (VSG, pseudogene), putative	Chr8_5B_Tb427v9	1.72862	0
Tb427v9_001232000	NA	Trypanosomal_VSG_domain_containing_protein_putative	Chr8_5B_Tb427v9	1.81212	0
Tb427v9_001232800	NA	Trypanosome_variant_surface_glycoprotein_(A-type)_putative	Chr8_5B_Tb427v9	1.72862	0
Tb427v9_001232900	Tb927.10.16470	hypothetical_protein_conserved	Chr8_5B_Tb427v9	2.3443	0
Tb427v9_001233100	NA	hypothetical_protein_conserved	Chr8_5B_Tb427v9	2.81327	0.422538
Tb427v9_001233200	NA	hypothetical_protein_conserved	Chr8_5B_Tb427v9	1.72862	0
Tb427v9_001233300	Tb927.4.5510	Trypanosomal_VSG_domain/Trypanosome_variant_surface_glycoprotein_C-terminal_domain_containing_protein_putative	Chr8_5B_Tb427v9	3.55769	0.228003
Tb427v9_001238400	Tb927.5.4670	variant surface glycoprotein (VSG, atypical), putative	Chr8_5B_Tb427v9	2.36104	0
Tb427v9_001299100	Tb927.8.5920	hypothetical_protein_conserved	Chr8_core_Tb427v9	1.66305	0.000684662
Tb427v9_001299200	Tb927.8.5930	hypothetical_protein_conserved	Chr8_core_Tb427v9	2.0136	4.4191e-06
Tb427v9_001324600	Tb927.9.16060	hypothetical_protein_conserved	Chr9_3A_Tb427v9	3.43716	0.0177931
Tb427v9_001324800	Tb927.9.16070	hypothetical_protein	Chr9_3A_Tb427v9	2.99967	0.00197718
Tb427v9_001324900	Tb927.11.18820.1	variant surface protein (VSG, atypical), putative	Chr9_3A_Tb427v9	2.42969	0.00885956
Tb427v9_001325500	Tb927.9.16150	Trypanosome_variant_surface_glycoprotein_C-terminal_domain_containing_protein_putative	Chr9_3A_Tb427v9	4.84344	0.0104481
Tb427v9_001325600	Tb927.9.16160	hypothetical_protein_conserved	Chr9_3A_Tb427v9	2.82847	3.93049e-05
Tb427v9_001325700	Tb927.5.5240	Trypanosomal_VSG_domain_containing_protein_putative	Chr9_3A_Tb427v9	3.24812	4.63563e-25
Tb427v9_001325800	Tb927.9.16180	Trypanosome_variant_surface_glycoprotein_(A-type)_putative	Chr9_3A_Tb427v9	3.74114	0.0355892
Tb427v9_001325900	Tb927.2.6404	UDP-Gal or UDP-GlcNAc-dependent glycosyltransferase (pseudogene), putative	Chr9_3A_Tb427v9	2.38818	0.163782
Tb427v9_001326000	Tb927.2.6380	variant surface glycoprotein, frameshift	Chr9_3A_Tb427v9	3.13546	1.92304e-05
Tb427v9_001326100	Tb927.9.16220	variant surface glycoprotein (VSG, pseudogene), putative	Chr9_3A_Tb427v9	3.36911	0.174003
Tb427v9_001326400	Tb927.9.16250	variant surface glycoprotein (VSG, atypical), putative	Chr9_3A_Tb427v9	3.96859	0.00464819
Tb427v9_001326600	Tb927.9.16270	Trypanosomal_VSG_domain_containing_protein_putative	Chr9_3A_Tb427v9	2.90296	0.000969932
Tb427v9_001326800	Tb927.1.240	retrotransposon hot spot protein (RHS, pseudogene), putative	Chr9_3A_Tb427v9	2.51435	0.0461387
Tb427v9_001327000	Tb927.5.5390.1	Variant Surface Glycoprotein, putative	Chr9_3A_Tb427v9	4.3016	0.00153383
Tb427v9_001327400	Tb927.9.16380	Trypanosomal_VSG_domain/Trypanosome_variant_surface_glycoprotein_C-terminal_domain_containing_protein_putative	Chr9_3A_Tb427v9	2.73629	0.0202918
Tb427v9_001328100	Tb927.2.6380	variant surface glycoprotein, frameshift	Chr9_3A_Tb427v9	1.72862	0
Tb427v9_001328600	Tb927.3.140	variant surface glycoprotein, degenerate	Chr9_3A_Tb427v9	3.34283	0.178197
Tb427v9_001328900	Tb927.9.16540	Trypanosome_variant_surface_glycoprotein_(A-type)_putative	Chr9_3A_Tb427v9	1.72862	0
Tb427v9_001332200	Tb927.9.16520	variant surface glycoprotein (VSG, pseudogene), putative	Chr9_3A_Tb427v9	1.78735	0
Tb427v9_001332900	Tb927.5.240	variant surface glycoprotein, degenerate	Chr9_3A_Tb427v9	1.81212	0
Tb427v9_001333100	Tb927.3.5850	variant surface glycoprotein, degenerate	Chr9_3A_Tb427v9	1.78735	0
Tb427v9_001333500	Tb927.3.5850	variant surface glycoprotein, degenerate	Chr9_3A_Tb427v9	2.78383	0.440796
Tb427v9_001334000	Tb927.5.5120	variant surface glycoprotein, degenerate	Chr9_3A_Tb427v9	1.69856	0
Tb427v9_001334200	Tb927.4.5560	variant surface glycoprotein (VSG), putative	Chr9_3A_Tb427v9	3.58466	0.00032083
Tb427v9_001335200	Tb927.3.490	variant surface glycoprotein (VSG), putative	Chr9_3A_Tb427v9	2.72736	0
Tb427v9_001335700	Tb927.9.16550	hypothetical_protein_conserved	Chr9_3A_Tb427v9	1.87417	0
Tb427v9_001336900	Tb927.4.5640	variant surface glycoprotein, point mutation	Chr9_3A_Tb427v9	1.74467	0.248136
Tb427v9_001337900	Tb927.6.5290	Trypanosome_variant_surface_glycoprotein_(A-type)_putative	Chr9_3A_Tb427v9	2.97291	0.136752
Tb427v9_001338100	Tb927.8.430	hypothetical_protein_conserved	Chr9_3A_Tb427v9	1.81212	0
Tb427v9_001338300	Tb927.9.17760	hypothetical_protein_conserved	Chr9_3A_Tb427v9	1.72862	0
Tb427v9_001340100	Tb927.9.17940	hypothetical_protein_conserved	Chr9_3A_Tb427v9	2.37843	0
Tb427v9_001340400	Tb927.9.16170	Trypanosome_variant_surface_glycoprotein_(A-type)/Trypanosome_variant_surface_glycoprotein_C-terminal_domain_containing_protein_putative	Chr9_3A_Tb427v9	4.34972	0.00719007
Tb427v9_001341000	Tb927.9.18050	hypothetical_protein_conserved	Chr9_3A_Tb427v9	2.18105	0.432405
Tb427v9_001341600	Tb927.9.18100	Trypanosome_variant_surface_glycoprotein_(A-type)/Trypanosome_variant_surface_glycoprotein_C-terminal_domain_containing_protein_putative	Chr9_3A_Tb427v9	2.71348	0
Tb427v9_001342100	Tb927.1.240	retrotransposon hot spot protein (RHS, pseudogene), putative	Chr9_3A_Tb427v9	1.72862	0
Tb427v9_001342300	Tb927.9.18140	variant surface glycoprotein (VSG, pseudogene), putative	Chr9_3A_Tb427v9	4.56944	0.0124136
Tb427v9_001342500	Tb927.9.18140	variant surface glycoprotein (VSG, pseudogene), putative	Chr9_3A_Tb427v9	2.72736	0
Tb427v9_001342600	Tb927.9.16220	variant surface glycoprotein (VSG, pseudogene), putative	Chr9_3A_Tb427v9	3.09266	0.34218
Tb427v9_001342800	Tb927.5.4670	variant surface glycoprotein (VSG, atypical), putative	Chr9_3A_Tb427v9	2.81327	0.422538
Tb427v9_001343500	Tb927.6.5410	variant surface glycoprotein, degenerate	Chr9_3A_Tb427v9	1.75303	0
Tb427v9_001346900	Tb927.4.5640	variant surface glycoprotein, point mutation	Chr9_3A_Tb427v9	2.93304	8.87472e-07
Tb427v9_001347100	Tb927.9.18140	variant surface glycoprotein (VSG, pseudogene), putative	Chr9_3A_Tb427v9	4.65918	0.00295652
Tb427v9_001347800	Tb927.1.240	retrotransposon hot spot protein (RHS, pseudogene), putative	Chr9_3A_Tb427v9	1.8446	0.0677061
Tb427v9_001348000	Tb927.9.18140	variant surface glycoprotein (VSG, pseudogene), putative	Chr9_3A_Tb427v9	3.80723	9.48724e-52
Tb427v9_001348100	Tb927.9.18140	variant surface glycoprotein (VSG, pseudogene), putative	Chr9_3A_Tb427v9	3.46569	0
Tb427v9_001348200	Tb927.9.18140	variant surface glycoprotein (VSG, pseudogene), putative	Chr9_3A_Tb427v9	3.19947	3.97655e-07
Tb427v9_001348300	Tb927.9.18140	variant surface glycoprotein (VSG, pseudogene), putative	Chr9_3A_Tb427v9	2.05893	3.08916e-07
Tb427v9_001348400	Tb927.9.18140	variant surface glycoprotein (VSG, pseudogene), putative	Chr9_3A_Tb427v9	2.43178	4.11884e-08
Tb427v9_001348600	Tb927.5.4920	variant surface glycoprotein, point mutation	Chr9_3A_Tb427v9	1.94247	1.07296e-30
Tb427v9_001348700	Tb927.9.18140	variant surface glycoprotein (VSG, pseudogene), putative	Chr9_3A_Tb427v9	1.98635	5.75621e-21
Tb427v9_001349600	Tb09.v4.0017	hypothetical_protein	Chr9_3A_Tb427v9	2.81327	0.422538
Tb427v9_001350700	Tb927.1.290	Leucine_Rich_repeat_putative	Chr9_3A_Tb427v9	1.65356	1.95335e-10
Tb427v9_001350900	Tb927.9.16070	hypothetical_protein	Chr9_3A_Tb427v9	1.79014	0.23289
Tb427v9_001351000	Tb927.9.270	variant surface glycoprotein (VSG, atypical), putative	Chr9_3A_Tb427v9	4.10209	1.66441e-14
Tb427v9_001351100	Tb11.v5.0129.1	Trypanosome_variant_surface_glycoprotein_(A-type)_putative	Chr9_3A_Tb427v9	2.24902	4.11159e-22
Tb427v9_001351200	NA	hypothetical_protein	Chr9_3A_Tb427v9	2.47524	1.29924e-19
Tb427v9_001351300	NA	hypothetical_protein	Chr9_3A_Tb427v9	2.23736	8.7259e-14
Tb427v9_001352200	NA	Trypanosomal_VSG_domain/Trypanosome_variant_surface_glycoprotein_C-terminal_domain_containing_protein_putative	Chr9_3A_Tb427v9	4.90977	0.0109699
Tb427v9_001355000	Tb927.1.275	expression site-associated gene 4 (ESAG4), pseudogene	Chr9_3A_Tb427v9	2.72736	0
Tb427v9_001355100	Tb927.1.275	expression site-associated gene 4 (ESAG4), pseudogene	Chr9_3A_Tb427v9	1.81212	0
Tb427v9_001356100	Tb927.3.5870	Trypanosomal_VSG_domain/Trypanosome_variant_surface_glycoprotein_C-terminal_domain_containing_protein_putative	Chr9_3A_Tb427v9	2.81327	0.422538
Tb427v9_001356400	Tb927.9.16970	hypothetical_protein_conserved	Chr9_3A_Tb427v9	2.1286	0.388331
Tb427v9_001356700	Tb927.1.240	retrotransposon hot spot protein (RHS, pseudogene), putative	Chr9_3A_Tb427v9	2.74452	0
Tb427v9_001357100	Tb927.1.520	variant surface glycoprotein, fragment	Chr9_3A_Tb427v9	2.93206	0.0660996
Tb427v9_001357200	NA	Trypanosomal_VSG_domain_containing_protein_putative	Chr9_3A_Tb427v9	2.40052	0
Tb427v9_001358000	Tb927.5.5120	variant surface glycoprotein, degenerate	Chr9_3A_Tb427v9	4.84331	0.00631369
Tb427v9_001358200	Tb927.9.18140	variant surface glycoprotein (VSG, pseudogene), putative	Chr9_3A_Tb427v9	3.94604	0.055896
Tb427v9_001358700	Tb927.3.180	Trypanosome_variant_surface_glycoprotein_(A-type)/Trypanosome_variant_surface_glycoprotein_C-terminal_domain_containing_protein_putative	Chr9_3A_Tb427v9	1.72862	0
Tb427v9_001358900	NA	hypothetical_protein_conserved	Chr9_3A_Tb427v9	1.87417	0
Tb427v9_001359300	NA	Trypanosome_variant_surface_glycoprotein_(A-type)_putative	Chr9_3A_Tb427v9	1.81212	0
Tb427v9_001360000	NA	Trypanosome_variant_surface_glycoprotein_(A-type)_putative	Chr9_3A_Tb427v9	2.3443	0
Tb427v9_001360100	Tb927.11.19790	hypothetical_protein_conserved	Chr9_3A_Tb427v9	2.36104	0
Tb427v9_001360600	Tb927.1.5300	variant surface glycoprotein (VSG), putative	Chr9_3A_Tb427v9	1.87417	0
Tb427v9_001361000	NA	Trypanosome_variant_surface_glycoprotein_(A-type)_putative	Chr9_3A_Tb427v9	3.39897	0.260418
Tb427v9_001361300	NA	Trypanosomal_VSG_domain_containing_protein_putative	Chr9_3A_Tb427v9	1.75303	0
Tb427v9_001362300	Tb927.11.19240	Trypanosome_variant_surface_glycoprotein_(A-type)_putative	Chr9_3A_Tb427v9	3.43973	0.277897
Tb427v9_001363200	Tb927.4.5640	variant surface glycoprotein, point mutation	Chr9_3A_Tb427v9	1.61485	0.105069
Tb427v9_001364600	Tb927.11.18580.1	hypothetical_protein_conserved	Chr9_3A_Tb427v9	1.72862	0
Tb427v9_001365200	Tb10.v4.0093	Trypanosomal_VSG_domain_containing_protein_putative	Chr9_3A_Tb427v9	1.78735	0
Tb427v9_001366700	Tb11.v5.0795.1	hypothetical_protein	Chr9_3A_Tb427v9	1.78735	0
Tb427v9_001366900	Tb927.6.5440	variant surface glycoprotein, degenerate	Chr9_3A_Tb427v9	2.41567	0.364918
Tb427v9_001367100	Tb927.5.5120	variant surface glycoprotein, degenerate	Chr9_3A_Tb427v9	2.26812	0.00114294
Tb427v9_001368400	Tb927.3.120	Trypanosomal_VSG_domain/Trypanosome_variant_surface_glycoprotein_C-terminal_domain_containing_protein_putative	Chr9_3A_Tb427v9	4.55759	0.0153683
Tb427v9_001368700	Tb927.5.5580.1	hypothetical_protein_conserved	Chr9_3A_Tb427v9	1.87417	0
Tb427v9_001370000	Tb10.v4.0097	Trypanosome_variant_surface_glycoprotein_(A-type)_putative	Chr9_3A_Tb427v9	1.78735	0
Tb427v9_001372200	Tb927.9.17070	hypothetical_protein_conserved	Chr9_3B_Tb427v9	3.1283	0.120518
Tb427v9_001372400	Tb927.1.5300	variant surface glycoprotein (VSG), putative	Chr9_3B_Tb427v9	3.97625	2.43305e-06
Tb427v9_001373000	Tb927.9.17090	Trypanosomal_VSG_domain/Trypanosome_variant_surface_glycoprotein_C-terminal_domain_containing_protein_putative	Chr9_3B_Tb427v9	3.38726	0.171348
Tb427v9_001373200	NA	Trypanosomal_VSG_domain/Trypanosome_variant_surface_glycoprotein_C-terminal_domain_containing_protein_putative	Chr9_3B_Tb427v9	3.36911	0.174003
Tb427v9_001373400	Tb05.5K5.410	Trypanosomal_VSG_domain_containing_protein_putative	Chr9_3B_Tb427v9	2.41712	0
Tb427v9_001374000	NA	Trypanosome_variant_surface_glycoprotein_(A-type)_putative	Chr9_3B_Tb427v9	3.35061	0.195695
Tb427v9_001375000	NA	Trypanosome_variant_surface_glycoprotein_C-terminal_domain_containing_protein_putative	Chr9_3B_Tb427v9	1.75303	0
Tb427v9_001375200	Tb927.9.17380	Trypanosome_variant_surface_glycoprotein_C-terminal_domain_containing_protein_putative	Chr9_3B_Tb427v9	1.72862	0
Tb427v9_001375700	Tb927.5.5480.1	Trypanosomal_VSG_domain_containing_protein_putative	Chr9_3B_Tb427v9	1.72862	0
Tb427v9_001375900	Tb927.9.18140	variant surface glycoprotein (VSG, pseudogene), putative	Chr9_3B_Tb427v9	1.81212	0
Tb427v9_001376400	Tb927.9.18140	variant surface glycoprotein (VSG, pseudogene), putative	Chr9_3B_Tb427v9	1.69856	0
Tb427v9_001377200	Tb927.9.16770	Trypanosomal_VSG_domain/Trypanosome_variant_surface_glycoprotein_C-terminal_domain_containing_protein_putative	Chr9_3B_Tb427v9	2.37843	0
Tb427v9_001378000	NA	Trypanosomal_VSG_domain_containing_protein_putative	Chr9_3B_Tb427v9	2.75924	0.34218
Tb427v9_001378900	Tb927.9.18140	variant surface glycoprotein (VSG, pseudogene), putative	Chr9_3B_Tb427v9	4.92292	1.20785e-06
Tb427v9_001379100	NA	Trypanosome_variant_surface_glycoprotein_C-terminal_domain_containing_protein_putative	Chr9_3B_Tb427v9	5.41052	0.00071371
Tb427v9_001379900	NA	Trypanosome_variant_surface_glycoprotein_(A-type)_putative	Chr9_3B_Tb427v9	2.3443	0
Tb427v9_001380300	NA	Trypanosome_variant_surface_glycoprotein_(A-type)_putative	Chr9_3B_Tb427v9	2.27993	0
Tb427v9_001380700	NA	Trypanosome_variant_surface_glycoprotein_(A-type)_putative	Chr9_3B_Tb427v9	1.78735	0
Tb427v9_001381200	Tb11.57.0049.1	Trypanosomal_VSG_domain/Trypanosome_variant_surface_glycoprotein_C-terminal_domain_containing_protein_putative	Chr9_3B_Tb427v9	2.78383	0.440796
Tb427v9_001382100	Tb927.1.240	retrotransposon hot spot protein (RHS, pseudogene), putative	Chr9_3B_Tb427v9	1.81212	0
Tb427v9_001382700	Tb927.6.5420	variant surface glycoprotein, degenerate	Chr9_3B_Tb427v9	1.78735	0
Tb427v9_001383800	NA	hypothetical_protein	Chr9_3B_Tb427v9	3.34283	0.178197
Tb427v9_001385700	Tb927.1.5300	variant surface glycoprotein (VSG), putative	Chr9_5A_Tb427v9	4.8277	1.09773e-110	MES VSG 559
Tb427v9_001386000	Tb927.1.240	retrotransposon hot spot protein (RHS, pseudogene), putative	Chr9_5A_Tb427v9	1.86252	0.376732
Tb427v9_001386100	Tb927.1.240	retrotransposon hot spot protein (RHS, pseudogene), putative	Chr9_5A_Tb427v9	1.83303	0.482222
Tb427v9_001387200	Tb927.1.05	variant surface glycoprotein (VSG), putative	Chr9_5A_Tb427v9	3.75672	0.105638
Tb427v9_001388700	NA	Trypanosomal_VSG_domain_containing_protein_putative	Chr9_5A_Tb427v9	1.87417	0
Tb427v9_001389100	Tb927.10.16310	Trypanosome_variant_surface_glycoprotein_(A-type)_putative	Chr9_5A_Tb427v9	1.87417	0
Tb427v9_001390800	NA	Trypanosome_variant_surface_glycoprotein_(A-type)/Trypanosome_variant_surface_glycoprotein_C-terminal_domain_containing_protein_putative	Chr9_5A_Tb427v9	2.36104	0
Tb427v9_001390900	NA	Trypanosome_variant_surface_glycoprotein_(A-type)_putative	Chr9_5A_Tb427v9	1.87417	0
Tb427v9_001391200	Tb927.6.5440	variant surface glycoprotein, degenerate	Chr9_5A_Tb427v9	1.69856	0
Tb427v9_001393800	Tb08.27P2.480	variant surface glycoprotein, degenerate	Chr9_5A_Tb427v9	1.72862	0
Tb427v9_001394900	NA	Trypanosomal_VSG_domain_containing_protein_putative	Chr9_5A_Tb427v9	2.77107	0.339728
Tb427v9_001396000	Tb927.1.5300	variant surface glycoprotein (VSG), putative	Chr9_5B_Tb427v9	4.17562	8.19018e-222
Tb427v9_001396200	NA	hypothetical_protein_conserved	Chr9_5B_Tb427v9	3.10214	0.23832
Tb427v9_001396800	Tb927.5.150	hypothetical_protein_conserved	Chr9_5B_Tb427v9	2.83036	0.428591
Tb427v9_001404400	Tb927.1.240	retrotransposon hot spot protein (RHS, pseudogene), putative	Chr9_core_Tb427v9	1.81495	0.0227383
Tb427v9_001404500	Tb927.5.4650	Trypanosomal_VSG_domain/Trypanosome_variant_surface_glycoprotein_C-terminal_domain_containing_protein_putative	Chr9_core_Tb427v9	3.22336	9.25574e-12
Tb427v9_001404800	NA	hypothetical_protein	Chr9_core_Tb427v9	2.71081	3.82631e-14
Tb427v9_001405300	Tb927.9.17430	Trypanosome_variant_surface_glycoprotein_C-terminal_domain_containing_protein_putative	Chr9_core_Tb427v9	4.00883	0.0029812
Tb427v9_001411800	Tb927.9.2520	hypothetical_protein_conserved	Chr9_core_Tb427v9	2.41712	0
Tb427v9_001418800	Tb11.v5.0863.1	hypothetical protein, conserved	Chr9_core_Tb427v9	2.72736	0
Tb427v9_001419000	Tb11.v5.0533.1	retrotransposon hot spot (RHS) protein, putative	Chr9_core_Tb427v9	4.70197	0.00031061
Tb427v9_001422600	Tb927.9.3260	hypothetical protein	Chr9_core_Tb427v9	2.51896	0.0619809
Tb427v9_001422800	Tb927.1.240	retrotransposon hot spot protein (RHS, pseudogene), putative	Chr9_core_Tb427v9	2.95216	4.06572e-18
Tb427v9_001427600	NA	hypothetical_protein	Chr9_core_Tb427v9	1.72862	0
Tb427v9_001430100	NA	hypothetical_protein	Chr9_core_Tb427v9	2.51574	0.167589
Tb427v9_001430200	NA	hypothetical_protein	Chr9_core_Tb427v9	3.59907	9.99671e-13
Tb427v9_001430300	NA	hypothetical_protein	Chr9_core_Tb427v9	3.24745	0.00648036
Tb427v9_001442700	Tb927.9.6830	hypothetical protein	Chr9_core_Tb427v9	1.87417	0
Tb427v9_001443100	Tb927.9.6830	hypothetical protein	Chr9_core_Tb427v9	2.50851	0.000233318
Tb427v9_001457100	NA	hypothetical_protein	Chr9_core_Tb427v9	1.82424	7.1285e-09
Tb427v9_001464000	NA	hypothetical_protein	Chr9_core_Tb427v9	4.37398	0.0355727
Tb427v9_001464200	NA	hypothetical_protein	Chr9_core_Tb427v9	3.6359	0.0601827
Tb427v9_001473700	NA	hypothetical_protein	Chr9_core_Tb427v9	5.68875	0.000254999
Tb427v9_001488200	Tb927.9.13160	hypothetical protein	Chr9_core_Tb427v9	2.24394	0.0632484
Tb427v9_001488300	Tb927.9.13160	hypothetical protein	Chr9_core_Tb427v9	2.64787	0.234523
Tb427v9_001497700	Tb927.9.14650	SLACS retrotransposable element (part), putative (pseudogene)	Chr9_core_Tb427v9	2.39891	0.285282
Tb427v9_001498200	NA	hypothetical_protein	Chr9_core_Tb427v9	2.77107	0.339728
Tb427v9_001498400	NA	hypothetical_protein	Chr9_core_Tb427v9	2.56466	0.188231
Tb427v9_000031900	Tb927.1.240	retrotransposon hot spot protein (RHS, pseudogene), putative	Chr10_3A_Tb427v9	1.92808	0.324559
Tb427v9_000032100	NA	Trypanosomal_VSG_domain_containing_protein_putative	Chr10_3A_Tb427v9	1.78735	0
Tb427v9_000032600	NA	Trypanosome_variant_surface_glycoprotein_(A-type)_putative	Chr10_3A_Tb427v9	2.33699	0
Tb427v9_000032800	NA	hypothetical_protein	Chr10_3A_Tb427v9	3.3348	0.179293
Tb427v9_000033100	Tb927.11.18350.1	Trypanosome_variant_surface_glycoprotein_(A-type)_putative	Chr10_3A_Tb427v9	3.38307	0.0700434
Tb427v9_000033400	Tb927.1.240	retrotransposon hot spot protein (RHS, pseudogene), putative	Chr10_3A_Tb427v9	1.87417	0
Tb427v9_000033700	Tb927.9.17160	Trypanosomal_VSG_domain/Trypanosome_variant_surface_glycoprotein_C-terminal_domain_containing_protein_putative	Chr10_3A_Tb427v9	4.47501	0.0150665
Tb427v9_000034100	Tb927.11.17110.1	Trypanosomal_VSG_domain/Trypanosome_variant_surface_glycoprotein_C-terminal_domain_containing_protein_putative	Chr10_3A_Tb427v9	1.81212	0
Tb427v9_000034400	Tb927.3.370	variant surface glycoprotein (VSG, atypical), putative	Chr10_3A_Tb427v9	3.3636	0.0204705
Tb427v9_000034800	NA	Trypanosomal_VSG_domain/Trypanosome_variant_surface_glycoprotein_C-terminal_domain_containing_protein_putative	Chr10_3A_Tb427v9	3.32436	6.85296e-07
Tb427v9_000035000	Tb927.11.100	variant surface glycoprotein (VSG), putative	Chr10_3A_Tb427v9	2.23054	0.12013
Tb427v9_000035500	Tb927.8.200	hypothetical_protein_conserved	Chr10_3A_Tb427v9	3.96338	0.0588354
Tb427v9_000035600	Tb927.9.17270	variant surface glycoprotein (VSG, pseudogene), putative	Chr10_3A_Tb427v9	4.55399	0.0158705
Tb427v9_000035700	NA	Trypanosome_variant_surface_glycoprotein_(A-type)/Trypanosome_variant_surface_glycoprotein_C-terminal_domain_containing_protein_putative	Chr10_3A_Tb427v9	1.87417	0
Tb427v9_000037400	NA	Trypanosomal_VSG_domain_containing_protein_putative	Chr10_3A_Tb427v9	2.77245	9.35922e-13
Tb427v9_000037500	NA	Trypanosomal_VSG_domain/Trypanosome_variant_surface_glycoprotein_C-terminal_domain_containing_protein_putative	Chr10_3A_Tb427v9	3.33545	3.12175e-19
Tb427v9_000037900	Tb927.6.5450	hypothetical_protein_conserved	Chr10_3A_Tb427v9	4.89974	0.00111343
Tb427v9_000038000	NA	Trypanosomal_VSG_domain/Trypanosome_variant_surface_glycoprotein_C-terminal_domain_containing_protein_putative	Chr10_3A_Tb427v9	4.06604	0.000281542
Tb427v9_000038300	Tb927.5.4790	Trypanosome_variant_surface_glycoprotein_(A-type)/Trypanosome_variant_surface_glycoprotein_C-terminal_domain_containing_protein_putative	Chr10_3A_Tb427v9	3.97938	2.27065e-05
Tb427v9_000038400	Tb927.9.18140	variant surface glycoprotein (VSG, pseudogene), putative	Chr10_3A_Tb427v9	3.98493	2.17741e-08
Tb427v9_000039700	Tb927.9.16590	variant surface glycoprotein (VSG, pseudogene), putative	Chr10_3A_Tb427v9	2.35373	0.37543
Tb427v9_000041000	Tb10.v4.0182	Trypanosomal_VSG_domain_containing_protein_putative	Chr10_3A_Tb427v9	1.73841	0.650741
Tb427v9_000041200	Tb09.v4.0049	Trypanosomal_VSG_domain_containing_protein_putative	Chr10_3A_Tb427v9	2.78513	0.192904
Tb427v9_000041400	Tb927.5.5410.1	hypothetical_protein_conserved	Chr10_3A_Tb427v9	2.63853	0.124056
Tb427v9_000042900	Tb927.5.4710	Trypanosomal_VSG_domain_containing_protein_putative	Chr10_3A_Tb427v9	1.78735	0
Tb427v9_000043400	Tb10.v4.0175	Trypanosomal_VSG_domain/Trypanosome_variant_surface_glycoprotein_C-terminal_domain_containing_protein_putative	Chr10_3A_Tb427v9	1.83296	0.481102
Tb427v9_000044800	Tb927.4.5600	hypothetical_protein_conserved	Chr10_3A_Tb427v9	1.72862	0
Tb427v9_000045000	Tb927.4.5640	variant surface glycoprotein, point mutation	Chr10_3A_Tb427v9	2.15935	0.436303
Tb427v9_000045400	Tb927.1.240	retrotransposon hot spot protein (RHS, pseudogene), putative	Chr10_3A_Tb427v9	1.72862	0
Tb427v9_000045500	Tb927.1.240	retrotransposon hot spot protein (RHS, pseudogene), putative	Chr10_3A_Tb427v9	1.69549	0.405994
Tb427v9_000046500	Tb927.3.280	variant surface glycoprotein, degenerate	Chr10_3A_Tb427v9	1.81212	0
Tb427v9_000046900	Tb927.1.5300	variant surface glycoprotein (VSG), putative	Chr10_3A_Tb427v9	1.74617	0.0763568
Tb427v9_000047200	Tb927.7.6510	Trypanosomal_VSG_domain/Trypanosome_variant_surface_glycoprotein_C-terminal_domain_containing_protein_putative	Chr10_3A_Tb427v9	1.81212	0
Tb427v9_000049200	Tb11.v5.0795.1	hypothetical_protein	Chr10_3A_Tb427v9	3.34283	0.178197
Tb427v9_000049500	Tb927.9.18140	variant surface glycoprotein (VSG, pseudogene), putative	Chr10_3A_Tb427v9	1.78735	0
Tb427v9_000051200	Tb927.6.5300	variant surface glycoprotein, degenerate	Chr10_3A_Tb427v9	2.72736	0
Tb427v9_000051700	Tb927.9.17470	Trypanosomal_VSG_domain_containing_protein_putative	Chr10_3A_Tb427v9	2.27993	0
Tb427v9_000052100	Tb927.5.4880	hypothetical_protein	Chr10_3A_Tb427v9	4.28987	0.0524916
Tb427v9_000053400	Tb927.11.19930	Trypanosomal_VSG_domain_containing_protein_putative	Chr10_3A_Tb427v9	2.3443	0
Tb427v9_000054200	Tb927.3.140	variant surface glycoprotein, degenerate	Chr10_3A_Tb427v9	1.72862	0
Tb427v9_000054500	Tb927.6.5360	variant surface glycoprotein, degenerate	Chr10_3A_Tb427v9	1.81212	0
Tb427v9_000054800	Tb10.v4.0111	Trypanosomal_VSG_domain_containing_protein_putative	Chr10_3A_Tb427v9	1.75303	0
Tb427v9_000055500	Tb927.3.150	variant surface glycoprotein (VSG), putative	Chr10_3A_Tb427v9	1.84721	0.533619
Tb427v9_000055700	NA	hypothetical_protein	Chr10_3A_Tb427v9	2.27993	0
Tb427v9_000056000	Tb927.9.18010	Trypanosome_variant_surface_glycoprotein_(A-type)/Trypanosome_variant_surface_glycoprotein_C-terminal_domain_containing_protein_putative	Chr10_3A_Tb427v9	2.36104	0
Tb427v9_000056700	Tb927.5.4930	hypothetical_protein_conserved	Chr10_3A_Tb427v9	1.69856	0
Tb427v9_000056900	NA	Trypanosome_variant_surface_glycoprotein_(A-type)_putative	Chr10_3A_Tb427v9	3.55063	0.136578
Tb427v9_000057900	Tb927.4.5750	Trypanosome_variant_surface_glycoprotein_C-terminal_domain_containing_protein_putative	Chr10_3A_Tb427v9	3.18961	0.00795151
Tb427v9_000061400	Tb927.5.5420.1	Trypanosome_variant_surface_glycoprotein_(A-type)/Trypanosome_variant_surface_glycoprotein_C-terminal_domain_containing_protein_putative	Chr10_3A_Tb427v9	3.3731	0.266265
Tb427v9_000061700	NA	hypothetical_protein	Chr10_3A_Tb427v9	2.41712	0
Tb427v9_000063500	Tb927.9.18140	variant surface glycoprotein (VSG, pseudogene), putative	Chr10_3A_Tb427v9	1.67522	0.139833
Tb427v9_000063800	Tb927.9.18140	variant surface glycoprotein (VSG, pseudogene), putative	Chr10_3A_Tb427v9	1.69856	0
Tb427v9_000064400	Tb927.3.240	variant surface glycoprotein, degenerate	Chr10_3A_Tb427v9	1.81212	0
Tb427v9_000066000	Tb927.3.5860	variant surface glycoprotein, frameshift	Chr10_3A_Tb427v9	2.32146	0
Tb427v9_000066100	Tb927.3.170	Trypanosomal_VSG_domain/Trypanosome_variant_surface_glycoprotein_C-terminal_domain_containing_protein_putative	Chr10_3A_Tb427v9	3.36911	0.174003
Tb427v9_000067100	Tb927.6.5440	variant surface glycoprotein, degenerate	Chr10_3A_Tb427v9	2.61022	0.262425
Tb427v9_000067700	Tb927.3.150	variant surface glycoprotein (VSG), putative	Chr10_3A_Tb427v9	5.42249	0.00101349
Tb427v9_000067800	Tb927.6.5420	variant surface glycoprotein, degenerate	Chr10_3A_Tb427v9	2.41712	0
Tb427v9_000067900	Tb927.5.5260	variant surface glycoprotein, point mutation	Chr10_3A_Tb427v9	3.73727	0.00131918
Tb427v9_000068000	Tb927.3.5900	Trypanosomal_VSG_domain/Trypanosome_variant_surface_glycoprotein_C-terminal_domain_containing_protein_putative	Chr10_3A_Tb427v9	5.00521	0.00434179
Tb427v9_000068500	Tb927.3.150	variant surface glycoprotein (VSG), putative	Chr10_3A_Tb427v9	3.89472	0.039429
Tb427v9_000068900	Tb927.1.240	retrotransposon hot spot protein (RHS, pseudogene), putative	Chr10_3A_Tb427v9	3.08045	0.242241
Tb427v9_000069000	Tb927.9.17120	variant surface glycoprotein (VSG, pseudogene), putative	Chr10_3A_Tb427v9	3.10214	0.23832
Tb427v9_000073400	Tb927.11.17680	Trypanosomal_VSG_domain_containing_protein_putative	Chr10_3A_Tb427v9	2.40052	0
Tb427v9_000074300	NA	Trypanosomal_VSG_domain_containing_protein_putative	Chr10_3A_Tb427v9	3.34283	0.178197
Tb427v9_000075600	NA	hypothetical_protein_conserved	Chr10_3A_Tb427v9	1.75303	0
Tb427v9_000076000	Tb927.5.4970	Trypanosomal_VSG_domain_containing_protein_putative	Chr10_3A_Tb427v9	1.72862	0
Tb427v9_000076100	Tb927.1.5280	hypothetical_protein	Chr10_3A_Tb427v9	1.72862	0
Tb427v9_000077400	Tb927.6.5660	Trypanosome_variant_surface_glycoprotein_(A-type)_putative	Chr10_3A_Tb427v9	1.75303	0
Tb427v9_000078500	NA	Trypanosomal_VSG_domain/Trypanosome_variant_surface_glycoprotein_C-terminal_domain_containing_protein_putative	Chr10_3A_Tb427v9	1.75303	0
Tb427v9_000078800	Tb927.4.5640	variant surface glycoprotein, point mutation	Chr10_3A_Tb427v9	4.27081	0.000140358
Tb427v9_000079500	Tb927.5.4840	Trypanosome_variant_surface_glycoprotein_(A-type)_putative	Chr10_3B_Tb427v9	2.11325	0.554638
Tb427v9_000079900	Tb927.11.17730	hypothetical_protein_conserved	Chr10_3B_Tb427v9	2.32146	0
Tb427v9_000080300	NA	Trypanosomal_VSG_domain_containing_protein_putative	Chr10_3B_Tb427v9	2.33699	0
Tb427v9_000080500	Tb927.11.17760	Trypanosomal_VSG_domain_containing_protein_putative	Chr10_3B_Tb427v9	1.87417	0
Tb427v9_000081100	Tb927.1.5300	variant surface glycoprotein (VSG), putative	Chr10_3B_Tb427v9	1.72862	0
Tb427v9_000081400	Tb927.3.5900	Trypanosomal_VSG_domain/Trypanosome_variant_surface_glycoprotein_C-terminal_domain_containing_protein_putative	Chr10_3B_Tb427v9	3.55063	0.136578
Tb427v9_000081800	Tb05.5K5.330	Trypanosomal_VSG_domain/Trypanosome_variant_surface_glycoprotein_C-terminal_domain_containing_protein_putative	Chr10_3B_Tb427v9	2.83036	0.428591
Tb427v9_000082100	Tb927.9.16860	Trypanosomal_VSG_domain_containing_protein_putative	Chr10_3B_Tb427v9	1.89555	0.314286
Tb427v9_000083200	Tb927.2.6410	variant surface glycoprotein (VSG, atypical), putative	Chr10_3B_Tb427v9	2.04394	0.0403854
Tb427v9_000084300	NA	hypothetical_protein_conserved	Chr10_3B_Tb427v9	2.3443	0
Tb427v9_000086700	Tb927.1.5300	variant surface glycoprotein (VSG), putative	Chr10_3B_Tb427v9	1.87417	0
Tb427v9_000087300	Tb927.4.5640	variant surface glycoprotein, point mutation	Chr10_3B_Tb427v9	2.82935	0.105985
Tb427v9_000088100	Tb927.11.18250.1	variant surface glycoprotein (VSG), putative	Chr10_3B_Tb427v9	2.40052	0
Tb427v9_000088400	Tb927.3.5860	variant surface glycoprotein, frameshift	Chr10_3B_Tb427v9	2.3443	0
Tb427v9_000089000	Tb927.8.410	Trypanosomal_VSG_domain/Trypanosome_variant_surface_glycoprotein_C-terminal_domain_containing_protein_putative	Chr10_3B_Tb427v9	1.75303	0
Tb427v9_000089200	Tb927.9.1070	Trypanosomal_VSG_domain_containing_protein_putative	Chr10_3B_Tb427v9	3.09882	0.0124603
Tb427v9_000089600	Tb927.5.5120	variant surface glycoprotein, degenerate	Chr10_3B_Tb427v9	3.08983	0.254508
Tb427v9_000090200	NA	Trypanosome_variant_surface_glycoprotein_(A-type)/Trypanosome_variant_surface_glycoprotein_C-terminal_domain_containing_protein_putative	Chr10_3B_Tb427v9	2.27993	0
Tb427v9_000090700	Tb927.11.20660	Trypanosomal_VSG_domain/Trypanosome_variant_surface_glycoprotein_C-terminal_domain_containing_protein_putative	Chr10_3B_Tb427v9	2.36104	0
Tb427v9_000091900	Tb927.9.18140	variant surface glycoprotein (VSG, pseudogene), putative	Chr10_3B_Tb427v9	1.75303	0
Tb427v9_000092300	Tb927.1.5300	variant surface glycoprotein (VSG), putative	Chr10_3B_Tb427v9	1.78735	0
Tb427v9_000093300	Tb927.1.5300	variant surface glycoprotein (VSG), putative	Chr10_3B_Tb427v9	3.19015	0.000543622
Tb427v9_000094100	Tb927.11.19400	Trypanosomal_VSG_domain_containing_protein_putative	Chr10_3B_Tb427v9	2.8646	0.246801
Tb427v9_000094500	Tb927.1.240	retrotransposon hot spot protein (RHS, pseudogene), putative	Chr10_3B_Tb427v9	1.87417	0
Tb427v9_000096000	Tb927.4.5760	variant surface glycoprotein, degenerate	Chr10_3B_Tb427v9	2.90113	0.00129828
Tb427v9_000098400	NA	Trypanosomal_VSG_domain/Trypanosome_variant_surface_glycoprotein_C-terminal_domain_containing_protein_putative	Chr10_3B_Tb427v9	2.41712	0
Tb427v9_000098800	NA	hypothetical_protein_conserved	Chr10_3B_Tb427v9	1.72862	0
Tb427v9_000099300	Tb927.1.240	retrotransposon hot spot protein (RHS, pseudogene), putative	Chr10_3B_Tb427v9	1.72862	0
Tb427v9_000104100	Tb927.9.17120	variant surface glycoprotein (VSG, pseudogene), putative	Chr10_3B_Tb427v9	2.3443	0
Tb427v9_000104700	Tb927.11.19780	Trypanosome_variant_surface_glycoprotein_(A-type)/Trypanosome_variant_surface_glycoprotein_C-terminal_domain_containing_protein_putative	Chr10_3B_Tb427v9	5.94729	6.70635e-05
Tb427v9_000105900	Tb927.4.5760	variant surface glycoprotein, degenerate	Chr10_3B_Tb427v9	2.79792	0.333832
Tb427v9_000106400	Tb11.v5.0135.1	Trypanosome_variant_surface_glycoprotein_(A-type)_putative	Chr10_3B_Tb427v9	3.14746	0.330241
Tb427v9_000107100	Tb927.6.5300	variant surface glycoprotein, degenerate	Chr10_3B_Tb427v9	1.69856	0
Tb427v9_000107200	NA	hypothetical_protein_conserved	Chr10_3B_Tb427v9	1.72862	0
Tb427v9_000109000	Tb08.27P2.270	hypothetical_protein_conserved	Chr10_3B_Tb427v9	2.32146	0
Tb427v9_000109400	Tb927.9.16640	variant surface glycoprotein (VSG), putative	Chr10_5A_Tb427v9	4.30462	0	MES VSG 397
Tb427v9_000111100	Tb08.27P2.240	Trypanosome_variant_surface_glycoprotein_(A-type)/Trypanosome_variant_surface_glycoprotein_C-terminal_domain_containing_protein_putative	Chr10_5B_Tb427v9	3.16985	4.02548e-195	MES VSG 631
Tb427v9_000112800	Tb927.1.240	retrotransposon hot spot protein (RHS, pseudogene), putative	Chr10_5B_Tb427v9	1.91224	0.0416343
Tb427v9_000121500	Tb927.10.1220	hypothetical_protein	Chr10_core_Tb427v9	2.35179	0.00680634
Tb427v9_000129500	Tb927.10.1790	hypothetical_protein_conserved	Chr10_core_Tb427v9	2.81632	0.171348
Tb427v9_000137300	Tb927.10.2450	hypothetical_protein_conserved	Chr10_core_Tb427v9	2.59797	0.00206358
Tb427v9_000177400	Tb927.10.6430	hypothetical_protein_conserved	Chr10_core_Tb427v9	3.70263	1.25533e-21
Tb427v9_000193700	Tb927.10.7950	hypothetical_protein_conserved	Chr10_core_Tb427v9	1.72862	0
Tb427v9_000197700	Tb927.10.8340	hypothetical_protein_conserved	Chr10_core_Tb427v9	4.3371	1.6623e-18
Tb427v9_000209800	Tb927.10.9530	hypothetical_protein	Chr10_core_Tb427v9	4.47078	0.000579274
Tb427v9_000209900	Tb927.10.9550	hypothetical_protein_conserved	Chr10_core_Tb427v9	2.69617	1.2905e-53
Tb427v9_000216500	Tb927.10.10210	procyclin-associated gene 4 (PAG4) protein	Chr10_core_Tb427v9	2.68637	2.07345e-06
Tb427v9_000216600	Tb927.10.10220	procyclin-associated gene 2 (PAG2) protein	Chr10_core_Tb427v9	2.67265	3.40246e-30
Tb427v9_000216700	Tb927.10.10230	procyclin-associated gene 5 (PAG5) protein	Chr10_core_Tb427v9	3.1759	7.93649e-149
Tb427v9_000216800	Tb927.8.1660	procyclin-associated gene 1 (PAG1) protein	Chr10_core_Tb427v9	3.1161	6.07679e-57
Tb427v9_000216900	Tb927.6.450	EP2 procyclin	Chr10_core_Tb427v9	2.87198	1.11195e-84
Tb427v9_000217000	Tb927.6.450	EP1 procyclin	Chr10_core_Tb427v9	2.00695	9.82811e-56
Tb427v9_000255400	Tb927.10.14060	hypothetical_protein_conserved	Chr10_core_Tb427v9	3.83914	1.4462e-06
Tb427v9_000273700	Tb927.10.15750	hypothetical_protein_conserved	Chr10_core_Tb427v9	1.87417	0
Tb427v9_000279200	Tb927.1.240	retrotransposon hot spot protein (RHS, pseudogene), putative	Chr11_3A_Tb427v9	1.80409	0.306594
Tb427v9_000280300	NA	Trypanosome_variant_surface_glycoprotein_(A-type)_putative	Chr11_3A_Tb427v9	1.76194	0.387066
Tb427v9_000280900	NA	Trypanosomal_VSG_domain_containing_protein_putative	Chr11_3A_Tb427v9	1.78735	0
Tb427v9_000282200	Tb927.1.5320	Trypanosome_variant_surface_glycoprotein_(A-type)_putative	Chr11_3A_Tb427v9	3.04341	0.353856
Tb427v9_000282600	Tb927.5.5120	variant surface glycoprotein, degenerate	Chr11_3A_Tb427v9	1.87417	0
Tb427v9_000282900	Tb927.1.05	variant surface glycoprotein (VSG), putative	Chr11_3A_Tb427v9	2.9211	1.19325e-08
Tb427v9_000283000	NA	Trypanosome_variant_surface_glycoprotein_(A-type)_putative	Chr11_3A_Tb427v9	2.40052	0
Tb427v9_000283100	Tb11.v5.0592.1	Trypanosomal_VSG_domain_containing_protein_putative	Chr11_3A_Tb427v9	1.72862	0
Tb427v9_000283200	NA	hypothetical_protein	Chr11_3A_Tb427v9	2.75924	0.34218
Tb427v9_000283500	Tb11.v5.0518.1	Trypanosomal_VSG_domain/Trypanosome_variant_surface_glycoprotein_C-terminal_domain_containing_protein_putative	Chr11_3A_Tb427v9	1.78735	0
Tb427v9_000283800	Tb927.3.140	variant surface glycoprotein, degenerate	Chr11_3A_Tb427v9	4.15254	0.063566
Tb427v9_000285700	Tb927.9.17120	variant surface glycoprotein (VSG, pseudogene), putative	Chr11_3A_Tb427v9	1.80951	0.48729
Tb427v9_000287500	Tb927.9.16640	variant surface glycoprotein (VSG), putative	Chr11_3A_Tb427v9	4.20434	0.00965501
Tb427v9_000288900	Tb927.5.4770	Trypanosomal_VSG_domain/Trypanosome_variant_surface_glycoprotein_C-terminal_domain_containing_protein_putative	Chr11_3A_Tb427v9	3.10214	0.23832
Tb427v9_000291200	Tb11.v5.0115.1	Trypanosome_variant_surface_glycoprotein_(A-type)_putative	Chr11_3A_Tb427v9	2.7518	0
Tb427v9_000292600	Tb10.v4.0237	hypothetical_protein	Chr11_3A_Tb427v9	2.37843	0
Tb427v9_000293000	Tb927.1.5300	variant surface glycoprotein (VSG), putative	Chr11_3A_Tb427v9	1.72862	0
Tb427v9_000296800	Tb927.1.240	retrotransposon hot spot protein (RHS, pseudogene), putative	Chr11_3A_Tb427v9	3.35319	0.176586
Tb427v9_000297300	Tb927.4.5540	hypothetical_protein_conserved	Chr11_3A_Tb427v9	2.36104	0
Tb427v9_000298300	Tb927.9.370	Trypanosome_variant_surface_glycoprotein_(A-type)_putative	Chr11_3A_Tb427v9	1.72862	0
Tb427v9_000298800	Tb927.9.1130	Trypanosomal_VSG_domain/Trypanosome_variant_surface_glycoprotein_C-terminal_domain_containing_protein_putative	Chr11_3A_Tb427v9	3.12376	0.335143
Tb427v9_000300400	Tb927.9.1110	variant surface glycoprotein (VSG, atypical), putative	Chr11_3A_Tb427v9	3.3348	0.179293
Tb427v9_000300500	NA	hypothetical_protein_conserved	Chr11_3A_Tb427v9	2.36104	0
Tb427v9_000300600	Tb927.6.5290	Trypanosome_variant_surface_glycoprotein_(A-type)_putative	Chr11_3A_Tb427v9	2.81327	0.422538
Tb427v9_000301700	Tb927.1.05	variant surface glycoprotein (VSG), putative	Chr11_3A_Tb427v9	3.39014	0.00721274
Tb427v9_000306100	Tb927.4.5640	variant surface glycoprotein, point mutation	Chr11_3A_Tb427v9	3.88907	0.000422835
Tb427v9_000306500	Tb927.11.19740	hypothetical_protein_conserved	Chr11_3A_Tb427v9	2.30389	0
Tb427v9_000306700	Tb927.1.240	retrotransposon hot spot protein (RHS, pseudogene), putative	Chr11_3A_Tb427v9	3.79283	0.0949353
Tb427v9_000306900	NA	hypothetical_protein_conserved	Chr11_3A_Tb427v9	3.07046	0.258618
Tb427v9_000310700	Tb927.1.520	variant surface glycoprotein, fragment	Chr11_3A_Tb427v9	1.72862	0
Tb427v9_000312100	Tb927.1.5300	variant surface glycoprotein (VSG), putative	Chr11_3A_Tb427v9	3.57734	0.00153786
Tb427v9_000313900	Tb927.9.18140	variant surface glycoprotein (VSG, pseudogene), putative	Chr11_3B_Tb427v9	2.68173	0.301497
Tb427v9_000314000	Tb927.9.18140	variant surface glycoprotein (VSG, pseudogene), putative	Chr11_3B_Tb427v9	3.10214	0.23832
Tb427v9_000314100	NA	hypothetical_protein	Chr11_3B_Tb427v9	2.39891	0.285282
Tb427v9_000314200	NA	hypothetical_protein	Chr11_3B_Tb427v9	1.98043	0.34713
Tb427v9_000314500	Tb927.4.5780	variant surface glycoprotein, degenerate	Chr11_3B_Tb427v9	1.82102	0.549887
Tb427v9_000315300	NA	Trypanosomal_VSG_domain/Trypanosome_variant_surface_glycoprotein_C-terminal_domain_containing_protein_putative	Chr11_3B_Tb427v9	3.14365	0.128015
Tb427v9_000316100	Tb927.11.18840.1	Trypanosomal_VSG_domain/Trypanosome_variant_surface_glycoprotein_C-terminal_domain_containing_protein_putative	Chr11_3B_Tb427v9	3.35061	0.195695
Tb427v9_000316500	Tb927.9.18140	variant surface glycoprotein (VSG, pseudogene), putative	Chr11_3B_Tb427v9	2.38314	0.373163
Tb427v9_000317100	Tb927.5.5310	Trypanosomal_VSG_domain_containing_protein_putative	Chr11_3B_Tb427v9	2.78783	0.428491
Tb427v9_000317900	Tb927.5.5080	variant surface glycoprotein (VSG), putative	Chr11_3B_Tb427v9	1.81212	0
Tb427v9_000318900	Tb927.9.16810	Trypanosome_variant_surface_glycoprotein_(A-type)_putative	Chr11_3B_Tb427v9	1.81212	0
Tb427v9_000319700	Tb927.6.5360	variant surface glycoprotein, degenerate	Chr11_3B_Tb427v9	3.23393	0.000248719
Tb427v9_000320400	Tb927.11.18750.1	hypothetical_protein_conserved	Chr11_3B_Tb427v9	3.14746	0.330241
Tb427v9_000321000	Tb927.9.18140	variant surface glycoprotein (VSG, pseudogene), putative	Chr11_3B_Tb427v9	1.75303	0
Tb427v9_000323100	Tb927.9.16860	Trypanosomal_VSG_domain_containing_protein_putative	Chr11_3B_Tb427v9	2.93893	0.0693008
Tb427v9_000323300	Tb927.9.16790	hypothetical_protein_conserved	Chr11_3B_Tb427v9	2.35381	0.374225
Tb427v9_000323900	Tb927.5.4770	Trypanosomal_VSG_domain/Trypanosome_variant_surface_glycoprotein_C-terminal_domain_containing_protein_putative	Chr11_3B_Tb427v9	3.34394	0.277742
Tb427v9_000324200	Tb927.10.16460	variant surface glycoprotein (VSG, pseudogene), putative	Chr11_3B_Tb427v9	4.12862	0.0542886
Tb427v9_000325100	NA	Trypanosomal_VSG_domain/Trypanosome_variant_surface_glycoprotein_C-terminal_domain_containing_protein_putative	Chr11_3B_Tb427v9	2.36104	0
Tb427v9_000326200	NA	Trypanosomal_VSG_domain_containing_protein_putative	Chr11_3B_Tb427v9	2.30389	0
Tb427v9_000327100	NA	Trypanosomal_VSG_domain/Trypanosome_variant_surface_glycoprotein_C-terminal_domain_containing_protein_putative	Chr11_3B_Tb427v9	2.37843	0
Tb427v9_000328000	Tb927.4.5760	variant surface glycoprotein, degenerate	Chr11_3B_Tb427v9	1.78735	0
Tb427v9_000329400	Tb09.v4.0025	hypothetical_protein	Chr11_3B_Tb427v9	1.78735	0
Tb427v9_000331100	Tb927.4.5730	Trypanosome_variant_surface_glycoprotein_(A-type)_putative	Chr11_3B_Tb427v9	2.72736	0
Tb427v9_000331900	Tb927.3.400	Trypanosomal_VSG_domain/Trypanosome_variant_surface_glycoprotein_C-terminal_domain_containing_protein_putative	Chr11_3B_Tb427v9	1.72862	0
Tb427v9_000332400	Tb08.27P2.370	Trypanosome_variant_surface_glycoprotein_(A-type)_putative	Chr11_3B_Tb427v9	1.78735	0
Tb427v9_000334000	Tb927.1.240	retrotransposon hot spot protein (RHS, pseudogene), putative	Chr11_3B_Tb427v9	1.80951	0.489247
Tb427v9_000334300	Tb927.5.180	Trypanosome_variant_surface_glycoprotein_(A-type)_putative	Chr11_3B_Tb427v9	2.46271	0
Tb427v9_000335600	Tb927.4.5570	variant surface glycoprotein, degenerate	Chr11_3B_Tb427v9	2.95582	0.154435
Tb427v9_000338200	Tb927.5.4960	hypothetical_protein_conserved	Chr11_3B_Tb427v9	2.13943	0.374225
Tb427v9_000338800	Tb05.5K5.410	Trypanosomal_VSG_domain_containing_protein_putative	Chr11_3B_Tb427v9	2.41712	0
Tb427v9_000339400	Tb927.5.5520.1	hypothetical_protein_conserved	Chr11_3B_Tb427v9	2.84291	0.426109
Tb427v9_000339600	Tb927.5.5190	Trypanosome_variant_surface_glycoprotein_C-terminal_domain_containing_protein_putative	Chr11_3B_Tb427v9	1.77085	0.554638
Tb427v9_000340200	Tb927.9.17850	hypothetical_protein_conserved	Chr11_3B_Tb427v9	3.61232	0.128791
Tb427v9_000340600	NA	hypothetical_protein_conserved	Chr11_3B_Tb427v9	1.81212	0
Tb427v9_000341800	Tb927.3.490	variant surface glycoprotein (VSG), putative	Chr11_5A_Tb427v9	2.93537	2.36448e-264	MES VSG 653
Tb427v9_000379200	Tb927.1.240	retrotransposon hot spot protein (RHS, pseudogene), putative	Chr11_core_Tb427v9	3.23902	4.6037e-12
Tb427v9_000405200	Tb927.11.6180	Ribosomal_L28e_protein_family_putative	Chr11_core_Tb427v9	2.13945	0.375435
Tb427v9_000425800	Tb927.1.240	retrotransposon hot spot protein (RHS, pseudogene), putative	Chr11_core_Tb427v9	2.33191	0.0613605
Tb427v9_000441900	Tb927.11.9570	hypothetical_protein_conserved	Chr11_core_Tb427v9	2.41712	0
Tb427v9_000517000	Tb927.1.240	retrotransposon hot spot protein (RHS, pseudogene), putative	Chr11_core_Tb427v9	1.93871	0.144917
Tb427v9_000010400	Tb927.1.240	retrotransposon hot spot protein (RHS, pseudogene), putative	Alternative_allele3_Tb427v9	2.36104	0
Tb427v9_000010500	Tb927.4.5440	hypothetical_protein_conserved	Alternative_allele3_Tb427v9	3.9353	0.0752652
Tb427v9_000011100	NA	hypothetical_protein	Alternative_allele3_Tb427v9	3.71834	0.000856771
Tb427v9_000011200	Tb927.5.5540.1	Trypanosome_variant_surface_glycoprotein_(A-type)_putative	Alternative_allele3_Tb427v9	1.74459	3.0237e-13
Tb427v9_000011900	Tb927.3.440	Trypanosomal_VSG_domain/Trypanosome_variant_surface_glycoprotein_C-terminal_domain_containing_protein_putative	Alternative_allele3_Tb427v9	2.10566	0.193592
Tb427v9_001520600	Tb927.10.10210	Trypanosome_variant_surface_glycoprotein_(A-type)_putative	unitig_12_Tb427v9	2.75396	4.51059e-10
Tb427v9_001524200	Tb927.1.120	retrotransposon hot spot protein 4 (RHS4), putative	unitig_148_Tb427v9	2.01649	0.0935548
Tb427v9_001525300	Tb927.4.5640	variant surface glycoprotein, point mutation	unitig_150_Tb427v9	2.79568	0.0237683
Tb427v9_001530200	Tb927.1.275	expression site-associated gene 4 (ESAG4), pseudogene	unitig_166_Tb427v9	1.66449	0.0390481
Tb427v9_001531700	Tb927.10.16260	Trypanosome_variant_surface_glycoprotein_C-terminal_domain_containing_protein_putative	unitig_1692_Tb427v9	5.12046	0.00324763
Tb427v9_001536900	Tb927.11.9960	Protein_of_unknown_function_(DUF2870)_putative	unitig_1803_Tb427v9	2.27993	0
Tb427v9_001541000	Tb927.8.1160	Cation_transporter/ATPase_N-terminus/E1-E2_ATPase/haloacid_dehalogenase-like_hydrolase/Cation_transport_ATPase_(P-type)/Cation_transporting_ATPase_C-terminus_putative	unitig_1816_Tb427v9	1.81212	0
Tb427v9_001541900	Tb927.9.6090	NLI_interacting_factor-like_phosphatase_putative	unitig_1820_Tb427v9	1.69549	0.405994
Tb427v9_001550300	Tb927.4.5640	variant surface glycoprotein, point mutation	unitig_1845_1846_Tb427v9	3.54869	0.0141495
Tb427v9_001554600	Tb927.1.270	hypothetical protein	unitig_1853_Tb427v9	2.30389	0
Tb427v9_001555100	Tb927.1.290	Leucine_Rich_repeat_putative	unitig_1853_Tb427v9	2.25137	0.119556
Tb427v9_001555200	Tb927.1.290	Leucine_Rich_repeat_putative	unitig_1853_Tb427v9	2.26261	0.141155
Tb427v9_001556500	Tb927.1.120	retrotransposon hot spot protein 4 (RHS4), putative	unitig_1853_Tb427v9	2.07404	0.291195
Tb427v9_001557100	Tb927.5.2140	RNA_helicase_(UPF2_interacting_domain)/AAA_domain_containing_protein_putative	unitig_1856_Tb427v9	1.78735	0
Tb427v9_001559200	Tb927.1.290	Leucine_Rich_repeat_putative	unitig_1858_Tb427v9	2.16802	0.380213
Tb427v9_001565500	Tb927.8.1610	Leishmanolysin_putative	unitig_1864_Tb427v9	1.83292	0.480689
Tb427v9_001576400	NA	hypothetical_protein_conserved	unitig_1889_Tb427v9	3.29221	0.309904
Tb427v9_001576500	Tb927.11.20010	Trypanosomal_VSG_domain_containing_protein_putative	unitig_1889_Tb427v9	1.81212	0
Tb427v9_001577500	Tb927.7.1950	Retrotransposon_hot_spot_protein_putative	unitig_1891_Tb427v9	2.13945	0.375435
Tb427v9_001577600	Tb927.1.70	retrotransposon hot spot protein 4 (RHS4), putative	unitig_1891_Tb427v9	3.8959	0.025356
Tb427v9_001581300	Tb927.1.410	Retrotransposon_hot_spot_protein_putative	unitig_1898_Tb427v9	4.36107	0.0204078
Tb427v9_001590400	Tb927.1.420	retrotransposon hot spot protein 5 (RHS5), putative	unitig_190_Tb427v9	1.90145	0.216301
Tb427v9_001585200	Tb927.1.120	retrotransposon hot spot protein 4 (RHS4), putative	unitig_1902_Tb427v9	2.11121	0.392388
Tb427v9_001596400	Tb927.3.500	Trypanosomal_VSG_domain/Trypanosome_variant_surface_glycoprotein_C-terminal_domain_containing_protein_putative	unitig_191_Tb427v9	2.30389	0
Tb427v9_001593100	Tb927.1.120	retrotransposon hot spot protein 4 (RHS4), putative	unitig_1911_Tb427v9	1.69856	0
Tb427v9_001595000	Tb927.5.630	acidic phosphatase, putative	unitig_1917_Tb427v9	1.72862	0
Tb427v9_001601500	Tb927.6.5310	UDP-Gal or UDP-GlcNAc-dependent glycosyltransferase (pseudogene), putative	unitig_1927_Tb427v9	1.69856	0
Tb427v9_001605200	Tb927.4.5500	variant surface glycoprotein, degenerate	unitig_1947_Tb427v9	3.49456	0.0588468
Tb427v9_001614300	Tb927.1.180	retrotransposon hot spot protein 1 (RHS1), putative	unitig_197_Tb427v9	1.81212	0
Tb427v9_001620600	Tb927.1.280	Protein_of_unknown_function_(DUF1181)_putative	unitig_2014_Tb427v9	1.78735	0
Tb427v9_001622200	Tb927.2.1330	retrotransposon hot spot protein 6 (RHS6), degenerate	unitig_2015_Tb427v9	1.79913	0.490383
Tb427v9_001628700	Tb927.11.1550	XRN_5-3_exonuclease_N-terminus_putative	unitig_2052_Tb427v9	1.72862	0
Tb427v9_001629000	Tb927.11.1540	Acyl-CoA_dehydrogenase_N-terminal_domain/Acyl-CoA_dehydrogenase_middle_domain/Acyl-CoA_dehydrogenase_C-terminal_domain_containing_protein_putative	unitig_2052_Tb427v9	1.69856	0
Tb427v9_001636800	Tb927.4.3290	Trypanosomal_VSG_domain_containing_protein_putative	unitig_207_Tb427v9	3.92096	0.0763654
Tb427v9_001634500	Tb927.1.300	retrotransposon hot spot protein (RHS, pseudogene), putative	unitig_2078_Tb427v9	2.11113	0.39424
Tb427v9_001640100	Tb927.1.240	retrotransposon hot spot protein (RHS, pseudogene), putative	unitig_2081_Tb427v9	1.68209	0.409914
Tb427v9_001640700	Tb927.1.240	retrotransposon hot spot protein (RHS, pseudogene), putative	unitig_2085_Tb427v9	1.72862	0
Tb427v9_001643800	NA	Trypanosomal_VSG_domain/Trypanosome_variant_surface_glycoprotein_C-terminal_domain_containing_protein_putative	unitig_2111_Tb427v9	1.72862	0
Tb427v9_001644300	Tb927.5.5130	variant surface glycoprotein, degenerate	unitig_2111_Tb427v9	2.63519	0.120443
Tb427v9_001645300	Tb927.1.240	retrotransposon hot spot protein (RHS, pseudogene), putative	unitig_2119_Tb427v9	2.84291	0.426109
Tb427v9_001650700	Tb927.1.240	retrotransposon hot spot protein (RHS, pseudogene), putative	unitig_2129_Tb427v9	2.33699	0
Tb427v9_001655700	Tb927.9.270	variant surface glycoprotein (VSG, atypical), putative	unitig_2140_Tb427v9	1.78735	0
Tb427v9_001659600	Tb927.1.180	retrotransposon hot spot protein 1 (RHS1), putative	unitig_2169_Tb427v9	1.68008	0.446623
Tb427v9_001663500	Tb927.1.190	retrotransposon hot spot protein (RHS, pseudogene), putative	unitig_2174_Tb427v9	1.84721	0.533619
Tb427v9_001669400	Tb927.4.5570	variant surface glycoprotein, degenerate	unitig_219_Tb427v9	2.81327	0.422538
Tb427v9_001674500	Tb927.1.270	hypothetical protein	unitig_2216_Tb427v9	1.78735	0
Tb427v9_001679600	Tb927.1.180	retrotransposon hot spot protein 1 (RHS1), putative	unitig_2218_Tb427v9	1.69856	0
Tb427v9_001688500	Tb927.1.180	retrotransposon hot spot protein 1 (RHS1), putative	unitig_2231_Tb427v9	2.77107	0.339728
Tb427v9_001688600	Tb927.1.240	retrotransposon hot spot protein (RHS, pseudogene), putative	unitig_2231_Tb427v9	1.78735	0
Tb427v9_001692700	Tb11.v5.0463.1	expression site-associated gene (ESAG) protein, putative	unitig_224_Tb427v9	2.27993	0
Tb427v9_001693700	Tb927.9.15680	Trypanosome_variant_surface_glycoprotein_(A-type)_putative	unitig_224_Tb427v9	1.78735	0
Tb427v9_001700000	Tb927.2.1380	hypothetical_protein_conserved	unitig_2313_Tb427v9	1.69856	0
Tb427v9_001700200	Tb927.1.180	retrotransposon hot spot protein 1 (RHS1), putative	unitig_2313_Tb427v9	1.87417	0
Tb427v9_001705600	Tb927.5.293b	Protein_of_unknown_function_(DUF2974)_putative	unitig_2333_Tb427v9	2.3274	0.0567449
Tb427v9_001707000	Tb927.1.180	retrotransposon hot spot protein 1 (RHS1), putative	unitig_2335_Tb427v9	1.81212	0
Tb427v9_001707800	Tb08.27P2.380	Trypanosome_variant_surface_glycoprotein_(A-type)_putative	unitig_2336_Tb427v9	2.27993	0
Tb427v9_001709000	Tb927.5.5040	Trypanosome_variant_surface_glycoprotein_(A-type)/Trypanosome_variant_surface_glycoprotein_C-terminal_domain_containing_protein_putative	unitig_2337_Tb427v9	2.3443	0
Tb427v9_001717500	Tb927.2.720	retrotransposon hot spot protein 5 (RHS5), degenerate	unitig_2453_Tb427v9	3.39538	0.0655868
Tb427v9_001719200	Tb927.2.1330	retrotransposon hot spot protein 6 (RHS6), degenerate	unitig_2455_Tb427v9	2.23398	0.527153
Tb427v9_001724200	Tb927.1.420	retrotransposon hot spot protein 5 (RHS5), putative	unitig_2467_Tb427v9	3.09065	0.0446869
Tb427v9_001728800	Tb927.1.275	expression site-associated gene 4 (ESAG4), pseudogene	unitig_2481_Tb427v9	1.8157	0.252911
Tb427v9_001735400	Tb927.5.293b	Protein_of_unknown_function_(DUF2974)_putative	unitig_2495_Tb427v9	2.17088	0.00109491
Tb427v9_001737300	Tb927.1.240	retrotransposon hot spot protein (RHS, pseudogene), putative	unitig_2501_Tb427v9	1.72862	0
Tb427v9_001740700	Tb927.6.5710	hypothetical_protein_conserved	unitig_252_Tb427v9	2.30389	0
Tb427v9_001741300	Tb927.11.17590	Trypanosomal_VSG_domain_containing_protein_putative	unitig_252_Tb427v9	2.63268	0.219212
Tb427v9_001741500	Tb927.4.5640	variant surface glycoprotein, point mutation	unitig_252_Tb427v9	2.61753	5.28885e-12
Tb427v9_001741700	Tb927.5.4820	Trypanosome_variant_surface_glycoprotein_(A-type)/Trypanosome_variant_surface_glycoprotein_C-terminal_domain_containing_protein_putative	unitig_252_Tb427v9	3.43735	0.00408594
Tb427v9_001749300	Tb927.5.240	variant surface glycoprotein, degenerate	unitig_2575_Tb427v9	3.7755	0.00749383
Tb427v9_001753000	Tb927.1.290	Leucine_Rich_repeat_putative	unitig_2611_Tb427v9	3.03181	0.374641
Tb427v9_001755200	Tb927.1.290	Leucine_Rich_repeat_putative	unitig_2612_Tb427v9	1.78735	0
Tb427v9_001757000	Tb927.1.290	Leucine_Rich_repeat_putative	unitig_262_Tb427v9	1.92129	0.113771
Tb427v9_001755300	NA	Trypanosome_variant_surface_glycoprotein_(A-type)_putative	unitig_2623_Tb427v9	3.75913	0.0874263
Tb427v9_001760100	Tb927.9.16510	variant surface glycoprotein (VSG, pseudogene), putative	unitig_2706_containing_Tb427VSG-476_Tb427v9	2.8344	0.174074
Tb427v9_001760300	Tb927.1.240	retrotransposon hot spot protein (RHS, pseudogene), putative	unitig_271_Tb427v9	1.81212	0
Tb427v9_001764700	Tb927.5.5000	Trypanosomal_VSG_domain_containing_protein_putative	unitig_2736_containing_Tb427VSG-31_Tb427v9	3.724	0.0329908
Tb427v9_001776000	Tb927.1.240	retrotransposon hot spot protein (RHS, pseudogene), putative	unitig_3005_Tb427v9	1.72862	0
Tb427v9_001786800	Tb927.1.70	retrotransposon hot spot protein 4 (RHS4), putative	unitig_3076_Tb427v9	1.86179	0.0028111
Tb427v9_001789000	Tb927.6.5360	variant surface glycoprotein, degenerate	unitig_3082_Tb427v9	1.69856	0
Tb427v9_001789200	Tb927.4.5640	variant surface glycoprotein, point mutation	unitig_3082_Tb427v9	4.2176	0.00229815
Tb427v9_001803800	Tb927.11.12000	hypothetical_protein_conserved	unitig_31_Tb427v9	1.7748	0.0746515
Tb427v9_001800000	Tb927.9.14650	SLACS retrotransposable element (part), putative (pseudogene)	unitig_314_Tb427v9	2.16793	0.379282
Tb427v9_001802100	Tb927.4.5740	variant surface glycoprotein, degenerate	unitig_316_Tb427v9	3.06234	9.04879e-13
Tb427v9_001824000	Tb927.1.70	retrotransposon hot spot protein 4 (RHS4), putative	unitig_51_Tb427v9	2.58765	0.00097136
Tb427v9_001823700	Tb927.1.290	Leucine_Rich_repeat_putative	unitig_517_Tb427v9	2.77107	0.339728
Tb427v9_001825400	Tb927.5.4690	variant surface glycoprotein (VSG, atypical), putative	unitig_524_containing_Tb427VSG-25_Tb427v9	3.00897	0.000504608
Tb427v9_001839700	Tb927.4.5640	variant surface glycoprotein, point mutation	unitig_745_containing_Tb427VSG-424_Tb427v9	2.80148	0.221126
Tb427v9_001842500	Tb927.9.16590	variant surface glycoprotein (VSG, pseudogene), putative	unitig_80_Tb427v9	1.72862	0
Tb427v9_001843100	Tb927.1.5300	variant surface glycoprotein (VSG), putative	unitig_835_Tb427v9	4.67586	0.00842384
Tb427 ID		annotation	BES	log2 FoldChange	q-value
Tb427.BES10.8		Variant surface glycoprotein (VSG), putative	BES 14	1.83	4.92e-151
Tb427.BES15.1		Folate transporter, putative	BES 3	3.71	1.53e-11
Tb427.BES28.1		Transferrin-binding protein (ESAG 7), putative	BES 4	2.03	9.97e-07
Tb427.BES29.1		Folate transporter, putative	BES 12	3.03	2.37e-15
Tb427.BES29.2		Transferrin-binding protein (ESAG 6), putative	BES 12	2.16	2.31e-97
Tb427.BES29.3		Transferrin-binding protein (ESAG 7), putative	BES 12	3.25	6.3e-107
Tb427.BES29.9		Variant surface glycoprotein (VSG)	BES 12	2.91	1.62e-196
Tb427.BES56.1		Folate transporter, putative	BES 13	3.48	7.45e-11
Tb427.BES56.2		Transferrin-binding protein (ESAG 6), putative	BES 13	2.62	1.12e-75
Tb427.BES56.3		Transferrin-binding protein (ESAG 7), putative	BES 13	2.88	1.24e-86
Tb427.BES56.13		Variant surface glycoprotein (VSG)	BES 13	1.8	9.04e-31
Tb427.BES64.2		Variant surface glycoprotein (VSG)	BES 8	2.37	9.38e-178
Tb427.BES98.1		Transferrin-binding protein (ESAG 7), putative	BES 5	2.74	1.08e-19
Tb427.BES98.2		Transferrin-binding protein (ESAG 6), putative	BES 5	2.27	9.54e-56
Tb427.BES98.3		Expression site-associated gene 5 (ESAG5) protein, putative	BES 5	2.32	2.08e-47
Tb427.BES98.4		Expression site-associated gene 3 (ESAG3 pseudogene), putative	BES 5	1.7	3.26e-08
Tb427.BES98.12		Variant surface glycoprotein (VSG)	BES 5	1.73	2.35e-41
Tb427.BES122.1		Transferrin-binding protein (ESAG 7), putative	BES 11	3.7	4.45e-187
Tb427.BES122.2		Expression Site associated gene 6 (ESAG6) protein, putative	BES 11	3.67	3.72e-68
Tb427.BES122.11		Variant surface glycoprotein (VSG)	BES 11	2.15	5.49e-24
Tb427.BES126.1		Folate transporter, putative	BES 15	2.54	1.88e-10
Tb427.BES126.2		Transferrin-binding protein (ESAG 7), putative	BES 15	2.25	4.6e-183
Tb427.BES126.3		Transferrin-binding protein (ESAG 6), putative	BES 15	2.6	1.5e-148
Tb427.BES126.5		Expression site associated gene 3 (ESAG3 pseudogene), putative	BES 15	3.04	2.2e-10
Tb427.BES126.13		Variant surface glycoprotein (VSG pseudogene), putative	BES 15	5.15	0.0021
Tb427.BES126.15		Variant surface glycoprotein (VSG)	BES 15	1.68	8.66e-39
Tb427.BES129.3		Transferrin-binding protein (ESAG 7), putative	BES 2	3.38	3.32e-21
Tb427.BES129.4		Transferrin-binding protein (ESAG 6), putative	BES 2	3.24	1.72e-40
Tb427.BES129.5		Expression site-associated gene 5 (ESAG5) protein, putative	BES 2	4.14	3.05e-08
Tb427.BES129.6		Expression site-associated gene 3 (ESAG3 pseudogene), putative	BES 2	1.77	2.91e-06
Tb427.BES129.14		Variant surface glycoprotein (VSG)	BES 2	2.78	4.74e-154
Tb427.BES134.3		Transferrin-binding protein (ESAG 6), putative	BES 10	3.37	2.89e-15
Tb427.BES134.6		Variant surface glycoprotein (VSG)	BES 10	3.25	1.32e-94

## Sheet: All gene counts and TPM
geneID	chr	str	end	type	strand	mTet_A_raw	mTet_B_raw	mTet_C_raw	pTet_A_raw	pTet_B_raw	pTet_C_raw	mTet_A_TPM	mTet_B_TPM	mTet_C_TPM	pTet_A_TPM	pTet_B_TPM	pTet_C_TPM
Tb427v9_000005100	Alternative_allele1_Tb427v9	2698	3171	mRNA	+	0	0	0	0	0	0	0	0	0	0	0	0
Tb427v9_000005200	Alternative_allele1_Tb427v9	5650	7044	mRNA	-	429	548	482	570	483	512	8.52199	9.80296	9.56313	10.1686	9.91131	9.54323
Tb427v9_000005300	Alternative_allele1_Tb427v9	7366	8760	mRNA	-	1539	1745	1550	1943	1515	1781	30.5719	31.2156	30.7528	34.6624	31.0883	33.1963
Tb427v9_000005400	Alternative_allele1_Tb427v9	9375	10775	mRNA	-	0	0	0	0	0	0	0	0	0	0	0	0
Tb427v9_000005500	Alternative_allele1_Tb427v9	13079	13504	mRNA	-	760	835	756	603	679	747	49.5189	48.9933	49.1981	35.2839	45.7012	45.6688
Tb427v9_000005600	Alternative_allele1_Tb427v9	13525	13908	mRNA	-	2	1	3	0	1	0	0.144603	0.0651089	0.21664	0	0.0746875	0
Tb427v9_000005700	Alternative_allele1_Tb427v9	14847	15752	mRNA	-	100	91	111	113	113	99	3.05983	2.50745	3.39227	3.10512	3.57171	2.84233
Tb427v9_000005800	Alternative_allele1_Tb427v9	16509	16940	mRNA	-	0	0	0	0	0	0	0	0	0	0	0	0
Tb427v9_000005900	Alternative_allele1_Tb427v9	17322	17753	mRNA	-	0	0	0	0	0	0	0	0	0	0	0	0
Tb427v9_000006000	Alternative_allele1_Tb427v9	18214	18783	mRNA	-	0	0	0	0	0	0	0	0	0	0	0	0
Tb427v9_000006100	Alternative_allele1_Tb427v9	20309	25705	mRNA	-	0	0	0	0	0	0	0	0	0	0	0	0
Tb427v9_000006200	Alternative_allele1_Tb427v9	27905	29746	mRNA	-	0	0	0	0	0	0	0	0	0	0	0	0
Tb427v9_000006300	Alternative_allele1_Tb427v9	30374	31198	mRNA	-	0	0	0	0	0	0	0	0	0	0	0	0
Tb427v9_000006400	Alternative_allele1_Tb427v9	31655	33118	mRNA	-	0	0	0	0	0	0	0	0	0	0	0	0
Tb427v9_000006500	Alternative_allele1_Tb427v9	33455	36457	mRNA	-	0	0	0	0	0	0	0	0	0	0	0	0
Tb427v9_000006600	Alternative_allele1_Tb427v9	37056	37502	mRNA	-	0	0	0	0	0	0	0	0	0	0	0	0
Tb427v9_000006800	Alternative_allele1_Tb427v9	44460	45905	mRNA	-	0	0	0	0	0	0	0	0	0	0	0	0
Tb427v9_000006900	Alternative_allele1_Tb427v9	46936	49089	mRNA	-	106	107	115	109	96	110	1.36335	1.23931	1.4773	1.25901	1.27548	1.32751
Tb427v9_000007000	Alternative_allele1_Tb427v9	49411	50448	mRNA	-	667	665	636	869	597	650	17.8112	15.9912	16.9627	20.8396	16.468	16.2863
Tb427v9_000007200	Alternative_allele1_Tb427v9	55311	55751	mRNA	-	20	9	9	21	33	36	1.2587	0.510069	0.565725	1.1869	2.1454	2.12588
Tb427v9_000007300	Alternative_allele1_Tb427v9	59790	60818	mRNA	-	1323	1548	1333	1535	1219	1332	35.638	37.5506	35.8635	37.1333	33.9201	33.6666
Tb427v9_000007400	Alternative_allele1_Tb427v9	61379	62137	mRNA	-	178	202	197	222	192	182	6.50275	6.6454	7.18808	7.28336	7.24567	6.23865
Tb427v9_000007500	Alternative_allele1_Tb427v9	62625	63410	mRNA	-	321	329	313	391	330	323	11.3235	10.4512	11.0278	12.3867	12.0252	10.6911
Tb427v9_000007600	Alternative_allele1_Tb427v9	63873	65498	mRNA	-	246	313	278	317	343	331	4.19207	4.80319	4.73159	4.85125	6.03792	5.29253
Tb427v9_000007700	Alternative_allele1_Tb427v9	65986	66870	mRNA	-	339	352	269	375	300	344	10.6193	9.92955	8.41619	10.5494	9.70768	10.111
Tb427v9_000008000	Alternative_allele2_Tb427v9	3905	4456	mRNA	+	96	113	83	114	117	117	4.82465	5.11406	4.16622	5.14519	6.07408	5.51725
Tb427v9_000008100	Alternative_allele2_Tb427v9	4857	5807	mRNA	+	159	197	157	234	173	227	4.63468	5.17109	4.57079	6.12548	5.20918	6.20856
Tb427v9_000008200	Alternative_allele2_Tb427v9	6174	8414	mRNA	+	457	421	406	532	443	520	5.64956	4.68677	5.01295	5.90625	5.65721	6.03175
Tb427v9_000008300	Alternative_allele2_Tb427v9	8764	11775	mRNA	+	1129	1177	1071	1012	1016	1209	10.3832	9.74776	9.83772	8.3583	9.65227	10.4329
Tb427v9_000008500	Alternative_allele2_Tb427v9	13711	15222	mRNA	+	179	174	142	153	142	169	3.28046	2.8716	2.5992	2.51811	2.68825	2.9061
Tb427v9_000008600	Alternative_allele2_Tb427v9	15526	17037	mRNA	+	254	285	220	282	275	230	4.65496	4.70348	4.02693	4.64123	5.20613	3.95505
Tb427v9_000008800	Alternative_allele2_Tb427v9	20071	21039	mRNA	+	131	133	123	184	118	164	3.74751	3.42622	3.51435	4.72705	3.48701	4.40207
Tb427v9_000008900	Alternative_allele2_Tb427v9	22028	23989	mRNA	+	837	923	815	850	917	1051	11.8194	11.7372	11.4946	10.7793	13.3764	13.9256
Tb427v9_000009000	Alternative_allele2_Tb427v9	25014	25667	mRNA	+	427	464	409	418	393	391	18.1076	17.7192	17.3231	15.9188	17.2158	15.5579
Tb427v9_000009300	Alternative_allele3_Tb427v9	587	2470	mRNA	-	0	0	0	0	0	0	0	0	0	0	0	0
Tb427v9_000009400	Alternative_allele3_Tb427v9	2804	3532	mRNA	-	0	0	0	0	0	0	0	0	0	0	0	0
Tb427v9_000009500	Alternative_allele3_Tb427v9	3773	4156	mRNA	-	4920	5165	4662	5693	3675	4136	355.724	336.288	336.658	369.65	274.476	280.589
Tb427v9_000009600	Alternative_allele3_Tb427v9	4451	4834	mRNA	-	1099	1313	1110	1359	1042	1068	79.4594	85.488	80.1567	88.2407	77.8244	72.4537
Tb427v9_000009700	Alternative_allele3_Tb427v9	5264	6970	mRNA	-	2283	2480	2280	2273	2163	2306	37.0573	36.2503	36.9634	33.1336	36.268	35.1211
Tb427v9_000009800	Alternative_allele3_Tb427v9	7816	8463	mRNA	-	0	0	0	0	0	0	0	0	0	0	0	0
Tb427v9_000009900	Alternative_allele3_Tb427v9	9437	9766	mRNA	-	177	183	150	230	126	157	14.8979	13.8706	12.6099	17.3852	10.9552	12.3992
Tb427v9_000010000	Alternative_allele3_Tb427v9	10359	13733	mRNA	-	1932	1884	1724	1999	1641	1911	15.8565	13.9244	14.1321	14.7338	13.9127	14.7165
Tb427v9_000010100	Alternative_allele3_Tb427v9	13888	15111	mRNA	-	711	834	671	877	757	799	16.0987	17.0051	15.1744	17.8329	17.7058	16.975
Tb427v9_000010200	Alternative_allele3_Tb427v9	15810	16631	mRNA	-	826	901	787	1016	801	959	27.8601	27.3666	26.5123	30.775	27.9085	30.3504
Tb427v9_000010300	Alternative_allele3_Tb427v9	17578	18177	mRNA	+	0	0	0	0	0	1	0	0	0	0	0	0.0433772
Tb427v9_000010400	Alternative_allele3_Tb427v9	18312	19220	mRNA	+	0	0	0	1	1	1	0	0	0	0.0273881	0.0315036	0.0286156
Tb427v9_000010500	Alternative_allele3_Tb427v9	20139	21644	mRNA	+	0	0	0	5	3	1	0	0	0	0.0826193	0.0570205	0.0172644
Tb427v9_000010700	Alternative_allele3_Tb427v9	25407	26897	mRNA	-	20	13	12	46	31	51	0.371698	0.217569	0.222746	0.76775	0.595144	0.889349
Tb427v9_000011100	Alternative_allele3_Tb427v9	37435	38031	mRNA	-	1	1	1	15	11	16	0.0464622	0.0418401	0.0464055	0.625883	0.52795	0.697529
Tb427v9_000011200	Alternative_allele3_Tb427v9	43779	45005	mRNA	-	41	35	32	145	105	135	0.926061	0.711896	0.721897	2.94121	2.44988	2.86109
Tb427v9_000011500	Alternative_allele3_Tb427v9	52107	57080	mRNA	+	1	1	1	2	2	1	0.00556837	0.00501442	0.00556157	0.0100014	0.0115042	0.0052248
Tb427v9_000011600	Alternative_allele3_Tb427v9	57382	58197	mRNA	+	0	0	0	0	0	0	0	0	0	0	0	0
Tb427v9_000011700	Alternative_allele3_Tb427v9	58332	59714	mRNA	+	0	0	0	0	0	0	0	0	0	0	0	0
Tb427v9_000011900	Alternative_allele3_Tb427v9	67610	69163	mRNA	+	0	0	3	6	4	4	0	0	0.0534276	0.0960789	0.0736775	0.0669232
Tb427v9_000012300	Alternative_allele3_Tb427v9	77153	77920	mRNA	+	1	0	0	0	0	2	0.0361036	0	0	0	0	0.0677521
Tb427v9_000012400	Alternative_allele3_Tb427v9	77947	78534	mRNA	+	0	0	0	0	0	0	0	0	0	0	0	0
Tb427v9_000012600	BES10_Tb427v9	21090	21659	mRNA	+	0	1	1	0	1	2	0	0.0438255	0.0486075	0	0.0502729	0.0913284
Tb427v9_000013100	BES10_Tb427v9	29567	30766	mRNA	+	4	6	10	83	109	105	0.092382	0.124788	0.230673	1.7215	2.60048	2.2754
Tb427v9_000013200	BES10_Tb427v9	34248	35300	mRNA	+	1	5	5	7	11	6	0.0263227	0.118521	0.131453	0.165474	0.299105	0.148192
Tb427v9_000013400	BES10_Tb427v9	37190	38803	mRNA	+	66	56	59	757	712	859	1.13307	0.865751	1.01166	11.671	12.6268	13.8372
Tb427v9_000013600	BES11_Tb427v9	16230	17435	mRNA	+	37	27	29	501	605	672	0.850278	0.558748	0.66562	10.3395	14.362	14.4901
Tb427v9_000013900	BES11_Tb427v9	25867	29673	mRNA	+	2	1	6	4	9	5	0.0145515	0.00655195	0.0436012	0.026136	0.0676426	0.0341342
Tb427v9_000014000	BES11_Tb427v9	30562	32454	mRNA	+	11	22	15	19	8	20	0.160997	0.289962	0.219273	0.249736	0.120953	0.274661
Tb427v9_000014100	BES11_Tb427v9	33516	34517	mRNA	+	15	27	23	26	14	19	0.414957	0.672619	0.635491	0.645933	0.400074	0.493183
Tb427v9_000014200	BES11_Tb427v9	36524	40330	mRNA	+	4	6	1	6	5	4	0.029103	0.0393117	0.00726686	0.039204	0.0375792	0.0273073
Tb427v9_000014500	BES12_Tb427v9	8479	10377	mRNA	+	6	8	3	52	61	70	0.087539	0.105107	0.043716	0.681326	0.919349	0.958275
Tb427v9_000014800	BES12_Tb427v9	21546	22748	mRNA	+	241	305	239	1795	1815	2134	5.55212	6.32754	5.49932	37.1371	43.1935	46.1294
Tb427v9_000015000	BES12_Tb427v9	28187	29629	mRNA	+	3	2	0	14	15	20	0.0576106	0.0345863	0	0.241441	0.297559	0.360374
Tb427v9_000015300	BES12_Tb427v9	35999	36991	mRNA	+	2	5	2	37	35	49	0.0558296	0.125689	0.0557614	0.927552	1.00926	1.28343
Tb427v9_000015400	BES12_Tb427v9	45230	46630	mRNA	+	185	193	173	1899	1704	1998	3.65923	3.4377	3.4177	33.7322	34.8167	37.0814
Tb427v9_000015800	BES13_Tb427v9	27007	28206	mRNA	+	100	100	89	814	932	1071	2.30955	2.07979	2.05299	16.8831	22.2353	23.2091
Tb427v9_000016000	BES13_Tb427v9	33652	35094	mRNA	+	2	0	0	16	14	30	0.0384071	0	0	0.275932	0.277721	0.54056
Tb427v9_000016300	BES13_Tb427v9	43502	45394	mRNA	+	1	1	1	2	0	1	0.0146361	0.0131801	0.0146182	0.026288	0	0.0137331
Tb427v9_000016400	BES13_Tb427v9	46128	48020	mRNA	+	0	1	1	1	1	1	0	0.0131801	0.0146182	0.013144	0.0151191	0.0137331
Tb427v9_000016500	BES13_Tb427v9	49365	50084	mRNA	+	17	20	23	13	23	15	0.654736	0.69365	0.884738	0.449638	0.915051	0.542064
Tb427v9_000016600	BES13_Tb427v9	52359	53771	mRNA	+	0	0	0	0	0	0	0	0	0	0	0	0
Tb427v9_000016700	BES13_Tb427v9	54803	55789	mRNA	+	0	0	0	1	1	0	0	0	0	0.0252215	0.0290115	0
Tb427v9_000016800	BES13_Tb427v9	61689	63203	mRNA	+	64	87	63	320	300	315	1.17058	1.43296	1.15088	5.2562	5.66816	5.40596
Tb427v9_000017000	BES14_Tb427v9	12431	13633	mRNA	+	338	474	396	584	572	660	7.78679	9.83361	9.11185	12.0825	13.6125	14.2668
Tb427v9_000017300	BES14_Tb427v9	21795	25601	mRNA	+	2450	2689	2511	2157	2203	2465	17.8256	17.6182	18.2471	14.0938	16.5574	16.8282
Tb427v9_000017400	BES14_Tb427v9	26496	28526	mRNA	+	609	590	530	648	474	594	8.30745	7.24762	7.22097	7.93829	6.67927	7.60289
Tb427v9_000017500	BES14_Tb427v9	29263	31293	mRNA	+	443	460	392	434	340	375	6.04302	5.65068	5.34079	5.3167	4.79104	4.7998
Tb427v9_000017600	BES14_Tb427v9	32636	33355	mRNA	+	747	832	679	821	614	711	28.7699	28.8558	26.119	28.3963	24.4279	25.6938
Tb427v9_000017700	BES14_Tb427v9	35511	36929	mRNA	+	5824	6733	5940	6450	5319	6211	113.734	118.405	115.858	113.118	107.3	113.808
Tb427v9_000018100	BES14_Tb427v9	45478	46542	mRNA	+	0	0	0	0	0	0	0	0	0	0	0	0
Tb427v9_000018200	BES15_Tb427v9	18026	19924	mRNA	+	9	11	9	88	87	79	0.131308	0.144523	0.131148	1.15301	1.3112	1.08148
Tb427v9_000018600	BES15_Tb427v9	33470	34672	mRNA	+	269	311	297	2187	2291	2617	6.19718	6.45201	6.83388	45.2473	54.5214	56.5702
Tb427v9_000018700	BES15_Tb427v9	37768	39210	mRNA	+	13	5	5	43	63	72	0.249646	0.0864657	0.0959004	0.741569	1.24975	1.29735
Tb427v9_000018900	BES15_Tb427v9	42929	46735	mRNA	+	20	18	17	52	41	56	0.145515	0.117935	0.123537	0.339768	0.30815	0.382303
Tb427v9_000019000	BES15_Tb427v9	47626	49518	mRNA	+	0	6	1	4	6	3	0	0.0790805	0.0146182	0.0525759	0.0907145	0.0411992
Tb427v9_000019100	BES15_Tb427v9	50255	52285	mRNA	+	51	56	45	34	50	63	0.695698	0.687909	0.613101	0.416515	0.704564	0.806367
Tb427v9_000019200	BES15_Tb427v9	53242	54348	mRNA	+	9	5	5	15	10	13	0.225338	0.112734	0.125035	0.337275	0.258637	0.305405
Tb427v9_000019300	BES15_Tb427v9	56613	57977	mRNA	+	67	73	43	90	87	99	1.36021	1.33459	0.871906	1.64088	1.82453	1.88586
Tb427v9_000019800	BES15_Tb427v9	88124	89680	mRNA	+	154	130	141	667	587	687	2.74068	2.0834	2.50625	10.6602	10.7913	11.4719
Tb427v9_000020000	BES17_Tb427v9	19660	19977	mRNA	+	0	0	0	6	6	4	0	0	0	0.470696	0.541425	0.32786
Tb427v9_000020300	BES17_Tb427v9	26846	27640	mRNA	+	6047	6880	5955	5170	5162	5561	210.895	216.076	207.433	161.927	185.971	181.979
Tb427v9_000020500	BES17_Tb427v9	31338	32537	mRNA	+	40	55	55	651	669	778	0.92382	1.14389	1.2687	13.5024	15.9608	16.8597
Tb427v9_000020600	BES17_Tb427v9	36073	37515	mRNA	+	3	5	1	22	25	20	0.0576106	0.0864657	0.0191801	0.379407	0.495931	0.360374
Tb427v9_000020900	BES17_Tb427v9	45958	47850	mRNA	+	7	9	5	5	8	10	0.102453	0.118621	0.0730911	0.0657199	0.120953	0.137331
Tb427v9_000021100	BES17_Tb427v9	52185	53573	mRNA	+	80	57	56	83	62	70	1.59605	1.02406	1.11587	1.48709	1.27776	1.31038
Tb427v9_000021200	BES17_Tb427v9	53849	54535	mRNA	+	2	2	2	7	6	6	0.0807332	0.0727018	0.0806346	0.253759	0.250192	0.227256
Tb427v9_000021300	BES17_Tb427v9	54995	55972	mRNA	+	2	5	8	11	12	17	0.0566868	0.127619	0.22647	0.279992	0.351345	0.452108
Tb427v9_000021400	BES17_Tb427v9	77347	78846	mRNA	+	52	46	38	156	125	154	0.960612	0.765236	0.701129	2.58804	2.38537	2.66936
Tb427v9_000021500	BES1_Tb427v9	18985	19236	mRNA	+	0	0	0	1	0	1	0	0	0	0.0990773	0	0.103518
Tb427v9_000021600	BES1_Tb427v9	20318	20917	mRNA	+	20	25	12	22	14	15	0.924591	1.04076	0.554077	0.913364	0.668571	0.650658
Tb427v9_000021800	BES1_Tb427v9	24618	25820	mRNA	+	3036	3342	2949	4262	3307	3824	69.9429	69.3332	67.8556	88.1774	78.7003	82.6612
Tb427v9_000022100	BES1_Tb427v9	35541	39347	mRNA	+	1189	1323	1141	905	818	1020	8.65086	8.66823	8.29149	5.91327	6.14796	6.96337
Tb427v9_000022200	BES1_Tb427v9	40405	41142	mRNA	+	4219	4488	3506	3402	2747	2676	158.522	151.853	131.571	114.793	106.62	94.3424
Tb427v9_000022300	BES1_Tb427v9	44332	46224	mRNA	+	2629	2288	1891	1936	1512	1896	38.4783	30.156	27.6431	25.4467	22.8601	26.0379
Tb427v9_000022400	BES1_Tb427v9	47568	48287	mRNA	+	11679	13380	11112	11313	8859	11024	449.804	464.052	427.444	391.288	352.454	398.381
Tb427v9_000022500	BES1_Tb427v9	50288	54094	mRNA	+	4	10	5	7	14	7	0.029103	0.0655195	0.0363343	0.045738	0.105222	0.0477879
Tb427v9_000022600	BES1_Tb427v9	54982	56874	mRNA	+	442	493	409	470	389	384	6.46916	6.49778	5.97885	6.17767	5.88132	5.27349
Tb427v9_000022700	BES1_Tb427v9	57608	59638	mRNA	+	983	937	667	688	547	673	13.4092	11.5102	9.08752	8.42831	7.70793	8.61405
Tb427v9_000022800	BES1_Tb427v9	60595	61701	mRNA	+	20186	22854	19496	19042	14221	18416	505.407	515.284	487.535	428.159	367.808	432.642
Tb427v9_000022900	BES1_Tb427v9	63968	65380	mRNA	+	0	0	0	0	0	0	0	0	0	0	0	0
Tb427v9_000023000	BES1_Tb427v9	66412	67401	mRNA	+	27482	30501	26835	25121	23296	28324	769.482	769.054	750.449	631.668	673.801	744.126
Tb427v9_000023100	BES1_Tb427v9	70065	70403	mRNA	+	162	197	165	143	149	154	13.2723	14.5341	13.5015	10.5213	12.61	11.8384
Tb427v9_000023200	BES1_Tb427v9	75590	77020	mRNA	+	6335886	7638453	6909818	7027245	5910204	6737609	122692	133201	133643	122207	118226	122422
Tb427v9_000023600	BES2_Tb427v9	12508	13710	mRNA	+	3	1	0	11	21	27	0.0691136	0.020746	0	0.227581	0.49976	0.583643
Tb427v9_000023700	BES2_Tb427v9	17315	18748	mRNA	+	0	0	0	0	0	0	0	0	0	0	0	0
Tb427v9_000023900	BES2_Tb427v9	23442	27248	mRNA	+	7	8	8	13	8	21	0.0509302	0.0524156	0.0581349	0.084942	0.0601268	0.143364
Tb427v9_000024000	BES2_Tb427v9	28306	29043	mRNA	+	68	78	76	76	58	90	2.55498	2.63916	2.85208	2.56445	2.25116	3.17295
Tb427v9_000024100	BES2_Tb427v9	32233	34125	mRNA	+	3	3	1	3	3	1	0.0439083	0.0395402	0.0146182	0.0394319	0.0453572	0.0137331
Tb427v9_000024200	BES2_Tb427v9	35082	36188	mRNA	+	13	17	10	13	6	9	0.325488	0.383295	0.250069	0.292305	0.155182	0.211434
Tb427v9_000024300	BES2_Tb427v9	38464	39888	mRNA	+	5	6	2	20	24	21	0.0972314	0.10507	0.0388451	0.349275	0.482112	0.383175
Tb427v9_000024400	BES2_Tb427v9	40923	41909	mRNA	+	2	1	1	5	3	5	0.0561694	0.0252908	0.0280504	0.126108	0.0870344	0.131759
Tb427v9_000024600	BES2_Tb427v9	53561	54490	mRNA	+	0	0	0	0	0	0	0	0	0	0	0	0
Tb427v9_000025200	BES2_Tb427v9	77111	78694	mRNA	+	35	52	42	151	111	126	0.612257	0.819147	0.733811	2.37216	2.0058	2.06813
Tb427v9_000025900	BES3_Tb427v9	31748	32947	mRNA	+	30	37	31	295	306	330	0.692865	0.769523	0.715086	6.11858	7.30044	7.15127
Tb427v9_000026000	BES3_Tb427v9	35738	36253	mRNA	-	0	3	2	0	2	0	0	0.145262	0.107408	0	0.111089	0
Tb427v9_000026100	BES3_Tb427v9	36480	37916	mRNA	+	12	9	11	32	41	29	0.231405	0.156289	0.211862	0.554171	0.816725	0.524725
Tb427v9_000026400	BES3_Tb427v9	46242	48134	mRNA	+	1	2	0	2	4	4	0.0146361	0.0263602	0	0.026288	0.0604763	0.0549322
Tb427v9_000026500	BES3_Tb427v9	49478	50197	mRNA	+	12	14	7	22	12	22	0.462167	0.485555	0.269268	0.760925	0.477418	0.795027
Tb427v9_000026600	BES3_Tb427v9	52353	53735	mRNA	+	172	148	123	203	134	188	3.44641	2.6705	2.46157	3.65289	2.7736	3.53458
Tb427v9_000026700	BES3_Tb427v9	54014	54700	mRNA	+	0	2	6	10	13	13	0	0.0727018	0.241904	0.362513	0.542083	0.492388
Tb427v9_000026800	BES3_Tb427v9	55160	56137	mRNA	+	3	1	2	8	13	14	0.0850302	0.0255238	0.0566176	0.203631	0.380623	0.372325
Tb427v9_000026900	BES3_Tb427v9	62908	64497	mRNA	+	9	6	5	35	34	37	0.156843	0.09416	0.0870286	0.547762	0.612071	0.605015
Tb427v9_000027300	BES4_Tb427v9	21591	22796	mRNA	+	17	9	13	76	76	110	0.390668	0.186249	0.298382	1.56846	1.80415	2.37189
Tb427v9_000027400	BES4_Tb427v9	26400	27833	mRNA	+	9	20	13	43	45	49	0.173917	0.348035	0.250907	0.746226	0.898282	0.888461
Tb427v9_000027600	BES4_Tb427v9	32554	36360	mRNA	+	16	24	23	18	25	15	0.116412	0.157247	0.167138	0.117612	0.187896	0.102403
Tb427v9_000027700	BES4_Tb427v9	37421	38158	mRNA	+	1377	1505	1303	1585	942	1251	51.7384	50.9223	48.8982	53.4823	36.562	44.104
Tb427v9_000027800	BES4_Tb427v9	41353	43245	mRNA	+	7	7	5	7	8	5	0.102453	0.0922606	0.0730911	0.0920079	0.120953	0.0686653
Tb427v9_000027900	BES4_Tb427v9	44307	45308	mRNA	+	10	15	16	15	14	19	0.276638	0.373677	0.442081	0.372654	0.400074	0.493183
Tb427v9_000028000	BES4_Tb427v9	47557	49026	mRNA	+	14	24	14	22	15	20	0.263908	0.407407	0.263586	0.372434	0.29209	0.35375
Tb427v9_000028100	BES4_Tb427v9	49297	49995	mRNA	+	3	5	2	7	8	6	0.119018	0.17863	0.0792484	0.249397	0.327854	0.223349
Tb427v9_000028200	BES4_Tb427v9	50457	51443	mRNA	+	1	0	4	3	6	1	0.0280847	0	0.112202	0.0756645	0.174069	0.0263519
Tb427v9_000028300	BES4_Tb427v9	63676	65106	mRNA	+	27	37	18	122	114	164	0.522846	0.645216	0.348139	2.12164	2.28042	2.97986
Tb427v9_000028500	BES5_Tb427v9	1616	2986	mRNA	+	0	0	1	2	1	0	0	0	0.0201881	0.0363043	0.0208798	0
Tb427v9_000029000	BES5_Tb427v9	17847	19049	mRNA	+	52	49	53	576	588	646	1.19797	1.01655	1.21951	11.917	13.9933	13.9642
Tb427v9_000029100	BES5_Tb427v9	22644	24080	mRNA	+	58	79	68	410	414	484	1.11846	1.37187	1.30969	7.10031	8.24693	8.75748
Tb427v9_000029300	BES5_Tb427v9	28771	32577	mRNA	+	4	3	3	4	12	9	0.029103	0.0196558	0.0218006	0.026136	0.0901901	0.0614415
Tb427v9_000029400	BES5_Tb427v9	33647	34384	mRNA	+	0	0	0	0	0	0	0	0	0	0	0	0
Tb427v9_000029500	BES5_Tb427v9	37579	39471	mRNA	+	0	0	0	0	0	0	0	0	0	0	0	0
Tb427v9_000029700	BES5_Tb427v9	43815	45218	mRNA	+	17	21	15	20	12	21	0.335535	0.373251	0.295699	0.354503	0.244664	0.388911
Tb427v9_000029800	BES5_Tb427v9	46250	47236	mRNA	+	0	0	0	1	1	1	0	0	0	0.0252215	0.0290115	0.0263519
Tb427v9_000029900	BES5_Tb427v9	62049	63629	mRNA	+	135	126	129	618	542	604	2.36605	1.98862	2.25813	9.72701	9.81271	9.93272
Tb427v9_000030500	BES7_Tb427v9	32988	34184	mRNA	+	64	69	64	507	532	606	1.48182	1.43866	1.48001	10.542	12.7241	13.1653
Tb427v9_000030600	BES7_Tb427v9	35372	36577	mRNA	+	0	0	0	0	1	0	0	0	0	0	0.0237388	0
Tb427v9_000030700	BES7_Tb427v9	37765	38970	mRNA	+	18	11	15	110	108	152	0.413649	0.227638	0.344286	2.27015	2.56379	3.27752
Tb427v9_000030800	BES7_Tb427v9	42057	43496	mRNA	+	3	4	2	14	12	23	0.0577307	0.0693168	0.0384401	0.241944	0.238543	0.415294
Tb427v9_000031100	BES7_Tb427v9	52118	52855	mRNA	+	0	0	0	0	0	0	0	0	0	0	0	0
Tb427v9_000031200	BES7_Tb427v9	56049	57941	mRNA	+	0	0	0	0	0	0	0	0	0	0	0	0
Tb427v9_000031300	BES7_Tb427v9	58898	60004	mRNA	+	10	8	8	18	15	26	0.250375	0.180374	0.200056	0.40473	0.387956	0.610811
Tb427v9_000031400	BES7_Tb427v9	62285	63697	mRNA	+	3	0	0	0	0	1	0.0588346	0	0	0	0	0.0184015
Tb427v9_000031500	BES7_Tb427v9	64727	65713	mRNA	+	0	0	0	0	0	0	0	0	0	0	0	0
Tb427v9_000031700	BES7_Tb427v9	82357	83886	mRNA	+	56	50	73	313	313	373	1.01421	0.815458	1.32048	5.09079	5.85576	6.33855
Tb427v9_000031800	Chr10_3A_Tb427v9	134	1957	mRNA	-	0	2	2	2	0	2	0	0.0273579	0.030343	0.027283	0	0.0285057
Tb427v9_000031900	Chr10_3A_Tb427v9	2243	2962	mRNA	-	1	0	1	1	4	3	0.0385139	0	0.0384669	0.0345875	0.159139	0.108413
Tb427v9_000032000	Chr10_3A_Tb427v9	3097	3771	mRNA	-	0	2	0	0	0	0	0	0.0739962	0	0	0	0
Tb427v9_000032100	Chr10_3A_Tb427v9	7311	7874	mRNA	-	0	0	0	1	1	0	0	0	0	0.0441712	0.0508087	0
Tb427v9_000032200	Chr10_3A_Tb427v9	8193	8489	mRNA	-	0	0	0	0	0	0	0	0	0	0	0	0
Tb427v9_000032600	Chr10_3A_Tb427v9	47101	47997	mRNA	-	0	0	0	0	0	3	0	0	0	0	0	0.0869965
Tb427v9_000032700	Chr10_3A_Tb427v9	50307	51764	mRNA	-	1	0	0	0	0	1	0.0190058	0	0	0	0	0.0178332
Tb427v9_000032800	Chr10_3A_Tb427v9	53962	54549	mRNA	-	0	0	0	3	1	2	0	0	0	0.127096	0.0487314	0.0885279
Tb427v9_000033100	Chr10_3A_Tb427v9	61375	62841	mRNA	+	0	1	0	6	3	3	0	0.01701	0	0.101781	0.0585375	0.0531711
Tb427v9_000033300	Chr10_3A_Tb427v9	69345	69602	mRNA	+	0	0	0	0	0	0	0	0	0	0	0	0
Tb427v9_000033400	Chr10_3A_Tb427v9	69825	70925	mRNA	+	0	0	0	0	2	0	0	0	0	0	0.0520096	0
Tb427v9_000033700	Chr10_3A_Tb427v9	81144	82577	mRNA	-	0	0	0	4	4	5	0	0	0	0.0694164	0.0798473	0.0906592
Tb427v9_000034100	Chr10_3A_Tb427v9	89484	90926	mRNA	-	0	0	0	0	1	1	0	0	0	0	0.0198372	0.0180187
Tb427v9_000034400	Chr10_3A_Tb427v9	95286	96881	mRNA	-	1	0	1	8	6	8	0.0173614	0	0.0173402	0.124732	0.107606	0.130322
Tb427v9_000034700	Chr10_3A_Tb427v9	106869	107582	mRNA	-	0	1	3	0	3	5	0	0.0349744	0.116372	0	0.120359	0.182209
Tb427v9_000034800	Chr10_3A_Tb427v9	112938	114407	mRNA	-	5	4	1	30	28	48	0.0942529	0.0679012	0.0188276	0.507864	0.545234	0.849
Tb427v9_000035000	Chr10_3A_Tb427v9	116326	117780	mRNA	-	1	1	1	4	3	8	0.019045	0.0171504	0.0190218	0.0684138	0.0590206	0.14296
Tb427v9_000035500	Chr10_3A_Tb427v9	135168	135710	mRNA	-	0	0	0	2	4	3	0	0	0	0.0917654	0.211109	0.143817
Tb427v9_000035600	Chr10_3A_Tb427v9	137620	138462	mRNA	-	0	0	0	7	2	5	0	0	0	0.206745	0.0679461	0.154293
Tb427v9_000035700	Chr10_3A_Tb427v9	138610	138978	mRNA	-	0	0	0	0	2	0	0	0	0	0	0.155464	0
Tb427v9_000035900	Chr10_3A_Tb427v9	144783	145391	mRNA	+	1	0	0	0	1	0	0.0455452	0	0	0	0.0470482	0
Tb427v9_000037400	Chr10_3A_Tb427v9	199703	201091	mRNA	+	18	6	14	98	72	108	0.359112	0.107796	0.278968	1.75584	1.48385	2.02173
Tb427v9_000037500	Chr10_3A_Tb427v9	203203	204624	mRNA	+	15	8	9	95	119	127	0.29231	0.14039	0.175172	1.66256	2.39552	2.32219
Tb427v9_000037900	Chr10_3A_Tb427v9	219812	220711	mRNA	+	1	0	0	12	11	11	0.0308026	0	0	0.331948	0.350009	0.317923
Tb427v9_000038000	Chr10_3A_Tb427v9	226234	227157	mRNA	+	1	2	0	14	14	25	0.0300016	0.0540341	0	0.377202	0.433883	0.703763
Tb427v9_000038300	Chr10_3A_Tb427v9	235502	236158	mRNA	+	1	2	1	28	19	20	0.0422126	0.0760266	0.0421611	1.06146	0.828507	0.792163
Tb427v9_000038400	Chr10_3A_Tb427v9	238347	239882	mRNA	+	3	3	1	52	31	35	0.0541202	0.0487363	0.018018	0.842448	0.577697	0.592445
Tb427v9_000038700	Chr10_3A_Tb427v9	249370	250521	mRNA	-	0	0	0	0	0	1	0	0	0	0	0	0.0225742
Tb427v9_000039000	Chr10_3A_Tb427v9	260923	261348	mRNA	-	0	0	0	0	0	0	0	0	0	0	0	0
Tb427v9_000039300	Chr10_3A_Tb427v9	270512	271147	mRNA	-	0	0	0	0	1	0	0	0	0	0	0.0450477	0
Tb427v9_000039400	Chr10_3A_Tb427v9	273081	273935	mRNA	-	0	0	0	0	1	0	0	0	0	0	0.0334957	0
Tb427v9_000039600	Chr10_3A_Tb427v9	276402	276896	mRNA	-	0	1	1	3	0	2	0	0.0504792	0.0559872	0.151023	0	0.105194
Tb427v9_000039700	Chr10_3A_Tb427v9	277325	277792	mRNA	-	0	1	0	3	0	3	0	0.0533977	0	0.159754	0	0.166914
Tb427v9_000039900	Chr10_3A_Tb427v9	284547	285827	mRNA	-	0	0	0	0	0	0	0	0	0	0	0	0
Tb427v9_000040000	Chr10_3A_Tb427v9	285909	286934	mRNA	-	0	0	0	0	0	0	0	0	0	0	0	0
Tb427v9_000040100	Chr10_3A_Tb427v9	287545	288459	mRNA	-	0	0	0	0	0	0	0	0	0	0	0	0
Tb427v9_000040400	Chr10_3A_Tb427v9	301343	302266	mRNA	+	0	0	0	0	0	0	0	0	0	0	0	0
Tb427v9_000040500	Chr10_3A_Tb427v9	302381	303076	mRNA	+	0	0	0	0	0	0	0	0	0	0	0	0
Tb427v9_000040600	Chr10_3A_Tb427v9	303299	304108	mRNA	+	0	0	0	0	0	0	0	0	0	0	0	0
Tb427v9_000041000	Chr10_3A_Tb427v9	315882	316472	mRNA	+	0	1	0	4	0	0	0	0.0422656	0	0.168599	0	0
Tb427v9_000041200	Chr10_3A_Tb427v9	325276	326007	mRNA	+	0	1	0	4	1	3	0	0.0341132	0	0.136079	0.0391317	0.106633
Tb427v9_000041400	Chr10_3A_Tb427v9	331955	332788	mRNA	+	0	2	0	5	4	4	0	0.0598721	0	0.14927	0.13736	0.124768
Tb427v9_000041600	Chr10_3A_Tb427v9	335267	336994	mRNA	-	3	0	8	5	2	4	0.0481034	0	0.128119	0.0719989	0.0331272	0.0601805
Tb427v9_000041900	Chr10_3A_Tb427v9	346180	346521	mRNA	-	0	0	0	0	0	0	0	0	0	0	0	0
Tb427v9_000042000	Chr10_3A_Tb427v9	347635	349155	mRNA	-	0	0	1	1	0	0	0	0	0.0181958	0.0163608	0	0
Tb427v9_000042300	Chr10_3A_Tb427v9	362259	363005	mRNA	+	0	0	0	0	0	0	0	0	0	0	0	0
Tb427v9_000042400	Chr10_3A_Tb427v9	363083	363778	mRNA	+	0	0	0	0	0	0	0	0	0	0	0	0
Tb427v9_000042500	Chr10_3A_Tb427v9	364001	364810	mRNA	+	0	0	0	0	0	0	0	0	0	0	0	0
Tb427v9_000042700	Chr10_3A_Tb427v9	369754	371121	mRNA	-	0	0	2	0	0	1	0	0	0.0404648	0	0	0.0190073
Tb427v9_000042900	Chr10_3A_Tb427v9	385051	385905	mRNA	-	0	0	0	1	1	0	0	0	0	0.0291199	0.0334957	0
Tb427v9_000043400	Chr10_3A_Tb427v9	401773	402837	mRNA	-	1	0	0	1	2	1	0.0260258	0	0	0.0233726	0.0537694	0.0244201
Tb427v9_000043500	Chr10_3A_Tb427v9	412389	414899	mRNA	-	0	3	0	3	2	0	0	0.0298048	0	0.0297232	0.0227931	0
Tb427v9_000043600	Chr10_3A_Tb427v9	414945	415619	mRNA	-	0	0	0	0	0	1	0	0	0	0	0	0.0385504
Tb427v9_000043700	Chr10_3A_Tb427v9	416256	416993	mRNA	-	2	0	0	0	2	1	0.0751465	0	0	0	0.0776263	0.035255
Tb427v9_000043800	Chr10_3A_Tb427v9	418677	419006	mRNA	-	0	0	0	1	0	0	0	0	0	0.0755879	0	0
Tb427v9_000044100	Chr10_3A_Tb427v9	436325	437257	mRNA	-	0	0	0	0	0	0	0	0	0	0	0	0
Tb427v9_000044400	Chr10_3A_Tb427v9	444454	445311	mRNA	-	0	0	0	0	0	0	0	0	0	0	0	0
Tb427v9_000044600	Chr10_3A_Tb427v9	451331	452803	mRNA	-	0	0	0	0	0	0	0	0	0	0	0	0
Tb427v9_000044800	Chr10_3A_Tb427v9	458506	459282	mRNA	-	0	0	0	1	0	1	0	0	0	0.0320469	0	0.0334832
Tb427v9_000044900	Chr10_3A_Tb427v9	462759	463442	mRNA	-	0	0	0	0	0	0	0	0	0	0	0	0
Tb427v9_000045000	Chr10_3A_Tb427v9	471646	473292	mRNA	-	0	0	1	0	2	3	0	0	0.016803	0	0.0347574	0.0473565
Tb427v9_000045300	Chr10_3A_Tb427v9	480744	481655	mRNA	+	0	0	0	0	0	0	0	0	0	0	0	0
Tb427v9_000045400	Chr10_3A_Tb427v9	482002	482493	mRNA	+	0	0	0	1	0	1	0	0	0	0.0506485	0	0.0529184
Tb427v9_000045500	Chr10_3A_Tb427v9	482808	485312	mRNA	+	1	0	1	4	2	1	0.0110589	0	0.0110454	0.0397259	0.0228477	0.0103766
Tb427v9_000045800	Chr10_3A_Tb427v9	493286	494671	mRNA	-	0	0	0	0	1	0	0	0	0	0	0.0206536	0
Tb427v9_000046100	Chr10_3A_Tb427v9	501652	501951	mRNA	-	0	0	0	0	0	0	0	0	0	0	0	0
Tb427v9_000046400	Chr10_3A_Tb427v9	510072	510431	mRNA	-	0	0	0	0	0	0	0	0	0	0	0	0
Tb427v9_000046500	Chr10_3A_Tb427v9	513385	514905	mRNA	-	0	0	0	0	1	1	0	0	0	0	0.0188193	0.017094
Tb427v9_000046900	Chr10_3A_Tb427v9	526387	527844	mRNA	-	2	3	2	11	6	8	0.0380117	0.0513453	0.0379652	0.187751	0.117798	0.142665
Tb427v9_000047100	Chr10_3A_Tb427v9	534329	535141	mRNA	-	1	0	0	0	0	0	0.0341028	0	0	0	0	0
Tb427v9_000047200	Chr10_3A_Tb427v9	535453	536166	mRNA	-	0	0	0	0	1	1	0	0	0	0	0.0401196	0.0364417
Tb427v9_000047300	Chr10_3A_Tb427v9	537453	538268	mRNA	-	0	0	0	1	0	0	0	0	0	0.0305134	0	0
Tb427v9_000047600	Chr10_3A_Tb427v9	544470	545720	mRNA	-	0	0	0	0	0	0	0	0	0	0	0	0
Tb427v9_000048400	Chr10_3A_Tb427v9	574407	575756	mRNA	+	1	0	3	8	3	0	0.0205274	0	0.0615071	0.147478	0.0636145	0
Tb427v9_000049000	Chr10_3A_Tb427v9	597938	599023	mRNA	+	0	1	0	3	0	0	0	0.0229831	0	0.0687606	0	0
Tb427v9_000049200	Chr10_3A_Tb427v9	604293	605462	mRNA	+	0	0	0	2	1	3	0	0	0	0.0425465	0.0244699	0.0666799
Tb427v9_000049400	Chr10_3A_Tb427v9	610707	611948	mRNA	+	0	0	0	0	0	0	0	0	0	0	0	0
Tb427v9_000049500	Chr10_3A_Tb427v9	615758	616627	mRNA	+	0	0	0	1	1	0	0	0	0	0.0286173	0.0329175	0
Tb427v9_000050000	Chr10_3A_Tb427v9	627511	628119	mRNA	+	0	0	0	0	0	0	0	0	0	0	0	0
Tb427v9_000050600	Chr10_3A_Tb427v9	647581	648417	mRNA	+	0	0	0	0	0	0	0	0	0	0	0	0
Tb427v9_000050700	Chr10_3A_Tb427v9	649552	650553	mRNA	+	0	0	0	0	0	0	0	0	0	0	0	0
Tb427v9_000050900	Chr10_3A_Tb427v9	656403	657035	mRNA	+	0	0	0	0	0	1	0	0	0	0	0	0.0411122
Tb427v9_000051000	Chr10_3A_Tb427v9	658107	662324	mRNA	-	1	0	0	2	0	1	0.00656663	0	0	0.0117944	0	0.00616148
Tb427v9_000051200	Chr10_3A_Tb427v9	665826	667466	mRNA	-	0	0	0	2	0	2	0	0	0	0.0303273	0	0.0316865
Tb427v9_000051400	Chr10_3A_Tb427v9	677654	681328	mRNA	+	1	2	0	2	2	2	0.00753715	0.0135747	0	0.0135375	0.0155718	0.0141442
Tb427v9_000051700	Chr10_3A_Tb427v9	692091	693566	mRNA	+	0	0	0	3	0	0	0	0	0	0.0505798	0	0
Tb427v9_000052100	Chr10_3A_Tb427v9	706435	707694	mRNA	+	0	0	0	2	8	1	0	0	0	0.039505	0.181765	0.0206378
Tb427v9_000052600	Chr10_3A_Tb427v9	721645	722448	mRNA	+	0	0	0	0	1	0	0	0	0	0	0.035623	0
Tb427v9_000052700	Chr10_3A_Tb427v9	725507	726562	mRNA	+	0	0	0	0	0	0	0	0	0	0	0	0
Tb427v9_000053300	Chr10_3A_Tb427v9	739788	740516	mRNA	+	0	0	0	1	0	0	0	0	0	0.0341599	0	0
Tb427v9_000053400	Chr10_3A_Tb427v9	741300	742652	mRNA	+	0	0	0	2	1	0	0	0	0	0.0367876	0.0211578	0
Tb427v9_000053800	Chr10_3A_Tb427v9	751367	751705	mRNA	+	0	0	0	0	0	0	0	0	0	0	0	0
Tb427v9_000053900	Chr10_3A_Tb427v9	751739	752587	mRNA	+	0	0	0	0	1	0	0	0	0	0	0.0337327	0
Tb427v9_000054100	Chr10_3A_Tb427v9	755337	756716	mRNA	+	0	0	0	0	0	0	0	0	0	0	0	0
Tb427v9_000054200	Chr10_3A_Tb427v9	757992	758831	mRNA	+	0	0	0	1	0	1	0	0	0	0.0296405	0	0.0309689
Tb427v9_000054400	Chr10_3A_Tb427v9	760954	762270	mRNA	+	0	0	0	0	0	1	0	0	0	0	0	0.0197439
Tb427v9_000054500	Chr10_3A_Tb427v9	763239	764786	mRNA	+	0	0	0	0	1	1	0	0	0	0	0.0184908	0.0167957
Tb427v9_000054800	Chr10_3A_Tb427v9	774776	775225	mRNA	+	0	0	0	0	0	2	0	0	0	0	0	0.115737
Tb427v9_000055100	Chr10_3A_Tb427v9	780723	782219	mRNA	-	0	0	0	1	0	0	0	0	0	0.0166233	0	0
Tb427v9_000055500	Chr10_3A_Tb427v9	793972	795441	mRNA	-	0	1	0	0	2	2	0	0.0169753	0	0	0.0389453	0.035375
Tb427v9_000055700	Chr10_3A_Tb427v9	803459	804196	mRNA	-	0	0	0	3	0	0	0	0	0	0.101228	0	0
Tb427v9_000055900	Chr10_3A_Tb427v9	809648	811003	mRNA	-	0	0	0	0	0	1	0	0	0	0	0	0.0191756
Tb427v9_000056000	Chr10_3A_Tb427v9	812882	814177	mRNA	-	0	0	0	1	1	1	0	0	0	0.0192034	0.022089	0.020064
Tb427v9_000056100	Chr10_3A_Tb427v9	818087	819424	mRNA	-	0	0	0	0	0	0	0	0	0	0	0	0
Tb427v9_000056200	Chr10_3A_Tb427v9	820640	822172	mRNA	-	4	1	0	3	1	2	0.0723016	0.0162772	0	0.0486979	0.0186719	0.0339203
Tb427v9_000056600	Chr10_3A_Tb427v9	831714	832544	mRNA	-	0	0	0	0	0	0	0	0	0	0	0	0
Tb427v9_000056700	Chr10_3A_Tb427v9	837804	839270	mRNA	+	0	0	0	2	0	0	0	0	0	0.0339269	0	0
Tb427v9_000056800	Chr10_3A_Tb427v9	845202	846347	mRNA	+	0	0	0	0	0	0	0	0	0	0	0	0
Tb427v9_000056900	Chr10_3A_Tb427v9	850477	851076	mRNA	+	0	0	0	4	1	2	0	0	0	0.166066	0.0477551	0.0867544
Tb427v9_000057100	Chr10_3A_Tb427v9	855147	855857	mRNA	+	0	0	0	0	0	0	0	0	0	0	0	0
Tb427v9_000057300	Chr10_3A_Tb427v9	863036	863635	mRNA	+	1	0	1	0	1	0	0.0462295	0	0.0461731	0	0.0477551	0
Tb427v9_000057400	Chr10_3A_Tb427v9	863770	864321	mRNA	+	0	0	0	0	0	0	0	0	0	0	0	0
Tb427v9_000057500	Chr10_3A_Tb427v9	864535	865104	mRNA	+	0	0	0	0	0	0	0	0	0	0	0	0
Tb427v9_000057700	Chr10_3A_Tb427v9	869825	870286	mRNA	-	0	0	0	0	0	0	0	0	0	0	0	0
Tb427v9_000057900	Chr10_3A_Tb427v9	875654	877147	mRNA	-	1	1	1	12	10	7	0.0185476	0.0167024	0.0185249	0.19988	0.191596	0.121822
Tb427v9_000058000	Chr10_3A_Tb427v9	878651	879400	mRNA	-	0	0	0	0	0	0	0	0	0	0	0	0
Tb427v9_000058100	Chr10_3A_Tb427v9	882837	884450	mRNA	-	0	0	0	0	0	1	0	0	0	0	0	0.0161085
Tb427v9_000058200	Chr10_3A_Tb427v9	886064	887032	mRNA	-	0	1	0	0	0	0	0	0.0257611	0	0	0	0
Tb427v9_000058500	Chr10_3A_Tb427v9	894398	894880	mRNA	-	0	0	0	0	0	0	0	0	0	0	0	0
Tb427v9_000058600	Chr10_3A_Tb427v9	895031	895525	mRNA	-	0	0	0	0	0	0	0	0	0	0	0	0
Tb427v9_000059400	Chr10_3A_Tb427v9	914270	914614	mRNA	-	0	0	0	0	1	0	0	0	0	0	0.083155	0
Tb427v9_000059700	Chr10_3A_Tb427v9	927322	927960	mRNA	+	0	0	0	0	0	0	0	0	0	0	0	0
Tb427v9_000059800	Chr10_3A_Tb427v9	931431	931850	mRNA	+	0	0	0	0	0	1	0	0	0	0	0	0.0620118
Tb427v9_000059900	Chr10_3A_Tb427v9	934763	935389	mRNA	+	0	0	0	0	0	1	0	0	0	0	0	0.0415063
Tb427v9_000060100	Chr10_3A_Tb427v9	940018	941334	mRNA	+	0	0	0	0	0	0	0	0	0	0	0	0
Tb427v9_000060300	Chr10_3A_Tb427v9	950614	952083	mRNA	+	1	0	0	0	0	0	0.0188506	0	0	0	0	0
Tb427v9_000060500	Chr10_3A_Tb427v9	953490	954134	mRNA	+	0	0	0	0	0	0	0	0	0	0	0	0
Tb427v9_000060900	Chr10_3A_Tb427v9	961091	961645	mRNA	+	0	0	0	0	0	0	0	0	0	0	0	0
Tb427v9_000061300	Chr10_3A_Tb427v9	977528	978898	mRNA	+	1	0	0	0	0	0	0.0202128	0	0	0	0	0
Tb427v9_000061400	Chr10_3A_Tb427v9	982989	984302	mRNA	+	0	0	0	3	3	0	0	0	0	0.0568204	0.0653587	0
Tb427v9_000061500	Chr10_3A_Tb427v9	986037	986792	mRNA	+	0	0	1	0	0	0	0	0	0.0366327	0	0	0
Tb427v9_000061600	Chr10_3A_Tb427v9	995005	995571	mRNA	+	0	0	0	1	0	0	0	0	0	0.0439371	0	0
Tb427v9_000061700	Chr10_3A_Tb427v9	995860	996321	mRNA	+	0	0	0	0	2	1	0	0	0	0	0.124101	0.0563621
Tb427v9_000062000	Chr10_3A_Tb427v9	1002354	1002641	mRNA	+	0	0	0	0	0	0	0	0	0	0	0	0
Tb427v9_000062100	Chr10_3A_Tb427v9	1002865	1003371	mRNA	+	0	0	0	0	0	0	0	0	0	0	0	0
Tb427v9_000063100	Chr10_3A_Tb427v9	1039106	1039465	mRNA	+	0	0	0	0	0	0	0	0	0	0	0	0
Tb427v9_000063500	Chr10_3A_Tb427v9	1050929	1052413	mRNA	+	2	3	1	7	9	4	0.0373201	0.0504111	0.0186372	0.117304	0.173482	0.0700349
Tb427v9_000063800	Chr10_3A_Tb427v9	1059508	1060206	mRNA	+	0	0	0	2	0	0	0	0	0	0.0712562	0	0
Tb427v9_000063900	Chr10_3A_Tb427v9	1061274	1061636	mRNA	+	0	0	1	0	0	0	0	0	0.0764024	0	0	0
Tb427v9_000064200	Chr10_3A_Tb427v9	1069748	1070212	mRNA	+	0	0	0	0	0	0	0	0	0	0	0	0
Tb427v9_000064300	Chr10_3A_Tb427v9	1072801	1074219	mRNA	+	0	0	0	0	0	1	0	0	0	0	0	0.0183237
Tb427v9_000064400	Chr10_3A_Tb427v9	1098786	1100306	mRNA	+	0	0	0	0	1	1	0	0	0	0	0.0188193	0.017094
Tb427v9_000065000	Chr10_3A_Tb427v9	1118008	1118727	mRNA	+	0	0	1	0	0	0	0	0	0.0384669	0	0	0
Tb427v9_000065200	Chr10_3A_Tb427v9	1123893	1124645	mRNA	+	0	0	0	0	1	0	0	0	0	0	0.038039	0
Tb427v9_000065300	Chr10_3A_Tb427v9	1127775	1128353	mRNA	+	0	0	0	0	0	0	0	0	0	0	0	0
Tb427v9_000065600	Chr10_3A_Tb427v9	1141262	1142080	mRNA	+	0	0	0	0	0	0	0	0	0	0	0	0
Tb427v9_000065800	Chr10_3A_Tb427v9	1148845	1149225	mRNA	+	0	0	0	0	0	0	0	0	0	0	0	0
Tb427v9_000065900	Chr10_3A_Tb427v9	1153590	1153946	mRNA	+	0	0	0	0	1	0	0	0	0	0	0.080352	0
Tb427v9_000066000	Chr10_3A_Tb427v9	1157068	1157748	mRNA	+	0	0	0	1	0	2	0	0	0	0.0365712	0	0.0764204
Tb427v9_000066100	Chr10_3A_Tb427v9	1160823	1162346	mRNA	+	0	0	0	1	2	3	0	0	0	0.0163286	0.0375644	0.0511811
Tb427v9_000066300	Chr10_3A_Tb427v9	1166842	1167933	mRNA	+	0	0	0	0	0	0	0	0	0	0	0	0
Tb427v9_000066500	Chr10_3A_Tb427v9	1178108	1178674	mRNA	+	0	0	0	0	0	0	0	0	0	0	0	0
Tb427v9_000066600	Chr10_3A_Tb427v9	1179127	1179603	mRNA	+	0	2	2	1	0	0	0	0.104776	0.116209	0.0522446	0	0
Tb427v9_000067000	Chr10_3A_Tb427v9	1187168	1188319	mRNA	+	0	0	0	0	0	0	0	0	0	0	0	0
Tb427v9_000067100	Chr10_3A_Tb427v9	1190269	1191756	mRNA	+	1	0	0	1	1	5	0.0186224	0	0	0.0167239	0.0192369	0.087367
Tb427v9_000067600	Chr10_3A_Tb427v9	1206119	1206439	mRNA	+	0	0	0	0	0	0	0	0	0	0	0	0
Tb427v9_000067700	Chr10_3A_Tb427v9	1209998	1211509	mRNA	+	0	0	0	11	10	4	0	0	0	0.181041	0.189314	0.0687834
Tb427v9_000067800	Chr10_3A_Tb427v9	1215536	1216888	mRNA	+	0	0	0	0	2	1	0	0	0	0	0.0423155	0.0192182
Tb427v9_000067900	Chr10_3A_Tb427v9	1217888	1219453	mRNA	+	0	3	0	14	12	16	0	0.047802	0	0.222465	0.219338	0.26564
Tb427v9_000068000	Chr10_3A_Tb427v9	1224206	1225705	mRNA	+	0	0	0	6	3	10	0	0	0	0.09954	0.0572488	0.173335
Tb427v9_000068400	Chr10_3A_Tb427v9	1242231	1242761	mRNA	+	0	0	0	0	0	0	0	0	0	0	0	0
Tb427v9_000068500	Chr10_3A_Tb427v9	1246388	1247899	mRNA	+	0	1	0	2	3	12	0	0.0165035	0	0.0329165	0.0567941	0.20635
Tb427v9_000068600	Chr10_3A_Tb427v9	1265315	1266322	mRNA	-	0	0	0	0	0	0	0	0	0	0	0	0
Tb427v9_000068800	Chr10_3A_Tb427v9	1268742	1269086	mRNA	-	0	0	0	0	0	0	0	0	0	0	0	0
Tb427v9_000068900	Chr10_3A_Tb427v9	1270983	1271768	mRNA	-	0	0	0	2	1	2	0	0	0	0.063359	0.0364399	0.0661986
Tb427v9_000069000	Chr10_3A_Tb427v9	1273066	1274631	mRNA	-	0	0	0	2	2	1	0	0	0	0.0317807	0.0365563	0.0166025
Tb427v9_000069300	Chr10_3A_Tb427v9	1280663	1281382	mRNA	-	0	0	0	0	0	0	0	0	0	0	0	0
Tb427v9_000069400	Chr10_3A_Tb427v9	1281595	1282170	mRNA	-	0	0	0	0	0	1	0	0	0	0	0	0.0451877
Tb427v9_000069600	Chr10_3A_Tb427v9	1285957	1287423	mRNA	-	0	2	0	0	0	0	0	0.0340201	0	0	0	0
Tb427v9_000069700	Chr10_3A_Tb427v9	1290314	1291819	mRNA	-	0	0	0	0	0	0	0	0	0	0	0	0
Tb427v9_000069900	Chr10_3A_Tb427v9	1316080	1317570	mRNA	-	0	0	0	0	0	0	0	0	0	0	0	0
Tb427v9_000070000	Chr10_3A_Tb427v9	1319981	1321339	mRNA	-	0	0	0	0	1	0	0	0	0	0	0.0210643	0
Tb427v9_000070200	Chr10_3A_Tb427v9	1326551	1327324	mRNA	-	0	0	0	1	0	0	0	0	0	0.0321713	0	0
Tb427v9_000070300	Chr10_3A_Tb427v9	1330421	1331002	mRNA	-	0	0	0	0	0	0	0	0	0	0	0	0
Tb427v9_000070400	Chr10_3A_Tb427v9	1333097	1334479	mRNA	-	0	0	0	0	0	0	0	0	0	0	0	0
Tb427v9_000070600	Chr10_3A_Tb427v9	1336932	1338458	mRNA	-	0	0	1	0	0	0	0	0	0.0181243	0	0	0
Tb427v9_000070800	Chr10_3A_Tb427v9	1344755	1347079	mRNA	+	0	0	0	1	0	0	0	0	0	0.0107007	0	0
Tb427v9_000071000	Chr10_3A_Tb427v9	1357117	1358721	mRNA	+	0	1	0	0	2	1	0	0.0155466	0	0	0.0356675	0.0161988
Tb427v9_000071200	Chr10_3A_Tb427v9	1365481	1365993	mRNA	+	0	0	0	0	0	0	0	0	0	0	0	0
Tb427v9_000071300	Chr10_3A_Tb427v9	1366143	1366976	mRNA	+	0	0	0	0	0	0	0	0	0	0	0	0
Tb427v9_000071600	Chr10_3A_Tb427v9	1372409	1372645	mRNA	-	0	0	0	0	0	0	0	0	0	0	0	0
Tb427v9_000071700	Chr10_3A_Tb427v9	1376364	1377194	mRNA	+	0	0	0	0	0	0	0	0	0	0	0	0
Tb427v9_000072100	Chr10_3A_Tb427v9	1391069	1391608	mRNA	+	0	0	0	0	0	0	0	0	0	0	0	0
Tb427v9_000072200	Chr10_3A_Tb427v9	1392337	1392909	mRNA	+	0	0	0	0	0	0	0	0	0	0	0	0
Tb427v9_000072500	Chr10_3A_Tb427v9	1399712	1400251	mRNA	+	0	0	0	0	0	0	0	0	0	0	0	0
Tb427v9_000072600	Chr10_3A_Tb427v9	1400980	1401552	mRNA	+	0	0	0	0	0	0	0	0	0	0	0	0
Tb427v9_000072900	Chr10_3A_Tb427v9	1408281	1408820	mRNA	+	0	0	0	0	0	0	0	0	0	0	0	0
Tb427v9_000073000	Chr10_3A_Tb427v9	1409549	1410121	mRNA	+	0	0	0	0	0	0	0	0	0	0	0	0
Tb427v9_000073100	Chr10_3A_Tb427v9	1415599	1417101	mRNA	+	0	0	0	0	0	0	0	0	0	0	0	0
Tb427v9_000073400	Chr10_3A_Tb427v9	1424089	1425579	mRNA	+	0	0	0	1	2	0	0	0	0	0.0166902	0.0383964	0
Tb427v9_000074200	Chr10_3A_Tb427v9	1448847	1449698	mRNA	-	0	0	1	0	2	0	0	0	0.0325002	0	0.0672275	0
Tb427v9_000074300	Chr10_3A_Tb427v9	1452560	1453042	mRNA	-	0	0	0	2	1	3	0	0	0	0.103188	0.0593471	0.16172
Tb427v9_000074500	Chr10_3A_Tb427v9	1458064	1458687	mRNA	-	0	0	0	0	1	0	0	0	0	0	0.0459154	0
Tb427v9_000074600	Chr10_3A_Tb427v9	1458749	1459141	mRNA	-	0	0	0	0	0	1	0	0	0	0	0	0.066283
Tb427v9_000074900	Chr10_3A_Tb427v9	1467451	1468128	mRNA	-	0	0	0	0	1	0	0	0	0	0	0.042253	0
Tb427v9_000075200	Chr10_3A_Tb427v9	1478395	1479108	mRNA	-	0	0	0	0	0	0	0	0	0	0	0	0
Tb427v9_000075300	Chr10_3A_Tb427v9	1483722	1484243	mRNA	+	0	0	0	0	0	1	0	0	0	0	0	0.0498713
Tb427v9_000075400	Chr10_3A_Tb427v9	1484987	1485661	mRNA	+	1	0	1	0	0	0	0.0410853	0	0.0410351	0	0	0
Tb427v9_000075500	Chr10_3A_Tb427v9	1485725	1488481	mRNA	+	1	1	0	0	1	0	0.0100477	0.00904815	0	0	0.0103793	0
Tb427v9_000075600	Chr10_3A_Tb427v9	1488765	1489691	mRNA	-	0	0	0	0	0	2	0	0	0	0	0	0.0561187
Tb427v9_000076000	Chr10_3A_Tb427v9	1507080	1508555	mRNA	-	0	0	0	1	0	1	0	0	0	0.0168599	0	0.0176156
Tb427v9_000076100	Chr10_3A_Tb427v9	1508787	1509659	mRNA	-	0	0	0	1	0	1	0	0	0	0.0285188	0	0.0297969
Tb427v9_000076500	Chr10_3A_Tb427v9	1521889	1522680	mRNA	-	0	2	0	0	0	0	0	0.0630511	0	0	0	0
Tb427v9_000077100	Chr10_3A_Tb427v9	1550379	1550879	mRNA	-	0	0	0	0	0	0	0	0	0	0	0	0
Tb427v9_000077400	Chr10_3A_Tb427v9	1559204	1559956	mRNA	-	0	0	0	0	0	2	0	0	0	0	0	0.0691036
Tb427v9_000078500	Chr10_3A_Tb427v9	1594360	1595886	mRNA	+	0	0	0	0	0	2	0	0	0	0	0	0.0340537
Tb427v9_000078600	Chr10_3A_Tb427v9	1597829	1598833	mRNA	+	1	1	0	0	1	0	0.0275812	0.0248374	0	0	0.0284913	0
Tb427v9_000078800	Chr10_3A_Tb427v9	1612768	1614276	mRNA	+	0	3	0	28	19	14	0	0.0496088	0	0.461748	0.360412	0.241221
Tb427v9_000079000	Chr10_3B_Tb427v9	4994	5923	mRNA	-	0	1	0	0	0	0	0	0.0268425	0	0	0	0
Tb427v9_000079500	Chr10_3B_Tb427v9	23673	25127	mRNA	-	0	0	1	0	0	5	0	0	0.0190218	0	0	0.0893499
Tb427v9_000079900	Chr10_3B_Tb427v9	35420	36277	mRNA	-	0	0	0	1	0	2	0	0	0	0.029018	0	0.060637
Tb427v9_000080000	Chr10_3B_Tb427v9	40531	41715	mRNA	-	0	0	1	0	0	0	0	0	0.0233595	0	0	0
Tb427v9_000080300	Chr10_3B_Tb427v9	50429	50785	mRNA	+	0	0	0	0	0	3	0	0	0	0	0	0.218957
Tb427v9_000080400	Chr10_3B_Tb427v9	54791	55096	mRNA	+	2	0	1	2	0	1	0.181584	0	0.0906809	0.163072	0	0.08519
Tb427v9_000080500	Chr10_3B_Tb427v9	55528	56892	mRNA	-	0	0	0	0	2	0	0	0	0	0	0.0419433	0
Tb427v9_000080600	Chr10_3B_Tb427v9	59160	60185	mRNA	-	0	0	0	0	0	0	0	0	0	0	0	0
Tb427v9_000081100	Chr10_3B_Tb427v9	80905	82440	mRNA	-	0	0	0	1	0	1	0	0	0	0.0162009	0	0.016927
Tb427v9_000081400	Chr10_3B_Tb427v9	95447	97045	mRNA	-	0	0	0	4	1	2	0	0	0	0.0622488	0.0179007	0.0325193
Tb427v9_000081800	Chr10_3B_Tb427v9	108499	109158	mRNA	+	0	0	0	1	3	0	0	0	0	0.0377366	0.130221	0
Tb427v9_000082000	Chr10_3B_Tb427v9	114738	115070	mRNA	+	0	0	1	1	1	0	0	0	0.0833063	0.0749049	0.0861606	0
Tb427v9_000082100	Chr10_3B_Tb427v9	115257	115793	mRNA	+	1	0	1	3	2	3	0.0516632	0	0.0516001	0.139189	0.106736	0.145427
Tb427v9_000082400	Chr10_3B_Tb427v9	131986	132615	mRNA	+	0	1	1	0	0	1	0	0.039645	0.0439709	0	0	0.0413083
Tb427v9_000082800	Chr10_3B_Tb427v9	153575	153940	mRNA	-	1	0	0	0	0	2	0.0758671	0	0	0	0	0.142372
Tb427v9_000082900	Chr10_3B_Tb427v9	155795	156391	mRNA	-	0	0	0	0	1	0	0	0	0	0	0.0479955	0
Tb427v9_000083200	Chr10_3B_Tb427v9	163559	165043	mRNA	-	3	0	4	10	9	12	0.0559801	0	0.074549	0.167577	0.173482	0.210105
Tb427v9_000083500	Chr10_3B_Tb427v9	170329	171759	mRNA	-	0	1	0	0	0	0	0	0.0174383	0	0	0	0
Tb427v9_000083700	Chr10_3B_Tb427v9	177742	178797	mRNA	-	0	0	0	0	0	0	0	0	0	0	0	0
Tb427v9_000083900	Chr10_3B_Tb427v9	185244	186326	mRNA	+	0	0	0	0	0	1	0	0	0	0	0	0.0240138
Tb427v9_000084000	Chr10_3B_Tb427v9	186995	187663	mRNA	+	0	0	0	0	0	0	0	0	0	0	0	0
Tb427v9_000084100	Chr10_3B_Tb427v9	188515	188802	mRNA	+	0	0	0	0	0	0	0	0	0	0	0	0
Tb427v9_000084200	Chr10_3B_Tb427v9	189324	189641	mRNA	+	0	0	0	0	0	0	0	0	0	0	0	0
Tb427v9_000084300	Chr10_3B_Tb427v9	190440	191051	mRNA	-	0	0	0	2	1	0	0	0	0	0.0814023	0.0468172	0
Tb427v9_000084400	Chr10_3B_Tb427v9	191163	191552	mRNA	-	0	0	0	0	0	1	0	0	0	0	0	0.0667942
Tb427v9_000084600	Chr10_3B_Tb427v9	198005	198433	mRNA	-	0	0	0	0	0	0	0	0	0	0	0	0
Tb427v9_000084700	Chr10_3B_Tb427v9	198503	199108	mRNA	-	0	0	0	1	0	0	0	0	0	0.0411048	0	0
Tb427v9_000085700	Chr10_3B_Tb427v9	236208	238613	mRNA	-	1	0	1	0	0	0	0.0115141	0	0.0115001	0	0	0
Tb427v9_000085800	Chr10_3B_Tb427v9	238659	240236	mRNA	-	0	1	0	0	0	0	0	0.0158128	0	0	0	0
Tb427v9_000085900	Chr10_3B_Tb427v9	240370	241185	mRNA	-	0	0	0	0	0	1	0	0	0	0	0	0.0318809
Tb427v9_000086700	Chr10_3B_Tb427v9	259486	260946	mRNA	-	0	0	0	0	2	0	0	0	0	0	0.0391853	0
Tb427v9_000086800	Chr10_3B_Tb427v9	262147	263325	mRNA	-	0	0	0	0	0	0	0	0	0	0	0	0
Tb427v9_000087100	Chr10_3B_Tb427v9	269946	270323	mRNA	-	0	0	0	1	0	0	0	0	0	0.065964	0	0
Tb427v9_000087200	Chr10_3B_Tb427v9	272584	273561	mRNA	-	4	3	3	7	3	4	0.113374	0.0765713	0.0849263	0.178177	0.0878361	0.106378
Tb427v9_000087300	Chr10_3B_Tb427v9	275623	277236	mRNA	+	0	0	2	2	7	6	0	0	0.0342935	0.030835	0.12414	0.0966507
Tb427v9_000087600	Chr10_3B_Tb427v9	287158	287913	mRNA	+	0	0	0	0	0	0	0	0	0	0	0	0
Tb427v9_000087700	Chr10_3B_Tb427v9	291084	292172	mRNA	+	0	0	0	1	0	0	0	0	0	0.022857	0	0
Tb427v9_000088000	Chr10_3B_Tb427v9	296417	297223	mRNA	+	0	0	0	1	0	0	0	0	0	0.0308541	0	0
Tb427v9_000088100	Chr10_3B_Tb427v9	299913	301076	mRNA	+	0	0	0	1	2	0	0	0	0	0.021383	0.0491923	0
Tb427v9_000088300	Chr10_3B_Tb427v9	309186	310634	mRNA	+	0	0	0	1	0	0	0	0	0	0.0171743	0	0
Tb427v9_000088400	Chr10_3B_Tb427v9	312321	313685	mRNA	+	0	0	0	2	1	0	0	0	0	0.0364639	0.0209716	0
Tb427v9_000088600	Chr10_3B_Tb427v9	319442	319948	mRNA	+	0	0	0	0	0	0	0	0	0	0	0	0
Tb427v9_000088700	Chr10_3B_Tb427v9	322993	324423	mRNA	+	0	0	0	0	0	0	0	0	0	0	0	0
Tb427v9_000088800	Chr10_3B_Tb427v9	329827	331305	mRNA	+	0	0	0	1	0	0	0	0	0	0.0168257	0	0
Tb427v9_000088900	Chr10_3B_Tb427v9	332698	333036	mRNA	+	0	0	0	0	0	0	0	0	0	0	0	0
Tb427v9_000089000	Chr10_3B_Tb427v9	336051	337586	mRNA	+	0	0	0	0	0	2	0	0	0	0	0	0.033854
Tb427v9_000089100	Chr10_3B_Tb427v9	338199	338438	mRNA	-	0	0	0	0	0	0	0	0	0	0	0	0
Tb427v9_000089200	Chr10_3B_Tb427v9	338719	340209	mRNA	+	0	2	1	10	10	7	0	0.0334721	0.0185622	0.166902	0.191982	0.122068
Tb427v9_000089400	Chr10_3B_Tb427v9	345810	347042	mRNA	+	0	0	0	0	0	0	0	0	0	0	0	0
Tb427v9_000089600	Chr10_3B_Tb427v9	349854	351455	mRNA	+	0	0	0	1	1	3	0	0	0	0.0155331	0.0178671	0.0486876
Tb427v9_000089800	Chr10_3B_Tb427v9	357898	358341	mRNA	+	0	0	0	0	0	0	0	0	0	0	0	0
Tb427v9_000089900	Chr10_3B_Tb427v9	359381	360145	mRNA	+	0	0	1	0	1	0	0	0	0.0362011	0	0.0374415	0
Tb427v9_000090000	Chr10_3B_Tb427v9	360188	360769	mRNA	+	0	1	0	1	0	0	0	0.0429203	0	0.0428028	0	0
Tb427v9_000090100	Chr10_3B_Tb427v9	361193	362875	mRNA	+	0	1	0	0	0	1	0	0.0148256	0	0	0	0.0154476
Tb427v9_000090200	Chr10_3B_Tb427v9	366463	367359	mRNA	+	0	0	0	3	0	0	0	0	0	0.0832648	0	0
Tb427v9_000090300	Chr10_3B_Tb427v9	369437	370906	mRNA	+	2	0	0	0	1	0	0.0377012	0	0	0	0.0194726	0
Tb427v9_000090500	Chr10_3B_Tb427v9	373725	374429	mRNA	-	0	0	0	0	0	0	0	0	0	0	0	0
Tb427v9_000090600	Chr10_3B_Tb427v9	376804	377316	mRNA	-	0	0	0	0	1	0	0	0	0	0	0.0558697	0
Tb427v9_000090700	Chr10_3B_Tb427v9	382339	383517	mRNA	-	0	0	0	1	1	1	0	0	0	0.0211107	0.0242829	0.0220568
Tb427v9_000090900	Chr10_3B_Tb427v9	386056	386580	mRNA	-	0	0	0	0	0	0	0	0	0	0	0	0
Tb427v9_000091000	Chr10_3B_Tb427v9	386957	387346	mRNA	-	0	0	0	0	0	0	0	0	0	0	0	0
Tb427v9_000091200	Chr10_3B_Tb427v9	393919	394347	mRNA	-	0	0	0	0	0	0	0	0	0	0	0	0
Tb427v9_000091300	Chr10_3B_Tb427v9	394788	395021	mRNA	-	0	0	0	0	0	0	0	0	0	0	0	0
Tb427v9_000091400	Chr10_3B_Tb427v9	398292	398999	mRNA	-	0	0	0	0	0	0	0	0	0	0	0	0
Tb427v9_000091500	Chr10_3B_Tb427v9	401696	402109	mRNA	-	0	0	0	0	0	0	0	0	0	0	0	0
Tb427v9_000091900	Chr10_3B_Tb427v9	411295	412770	mRNA	+	0	0	0	0	0	2	0	0	0	0	0	0.0352311
Tb427v9_000092000	Chr10_3B_Tb427v9	413747	414532	mRNA	+	0	1	0	0	0	0	0	0.0317665	0	0	0	0
Tb427v9_000092200	Chr10_3B_Tb427v9	421248	422525	mRNA	+	0	0	0	1	0	0	0	0	0	0.0194741	0	0
Tb427v9_000092300	Chr10_3B_Tb427v9	424226	425677	mRNA	+	0	0	0	1	1	0	0	0	0	0.0171388	0.0197142	0
Tb427v9_000092500	Chr10_3B_Tb427v9	430865	431953	mRNA	+	0	0	0	0	0	1	0	0	0	0	0	0.0238814
Tb427v9_000092600	Chr10_3B_Tb427v9	433936	434544	mRNA	+	0	0	0	0	1	0	0	0	0	0	0.0470482	0
Tb427v9_000092700	Chr10_3B_Tb427v9	437816	438664	mRNA	+	9	9	22	27	11	10	0.293896	0.264659	0.717534	0.791801	0.371059	0.306403
Tb427v9_000092800	Chr10_3B_Tb427v9	440807	442309	mRNA	+	0	0	0	0	0	0	0	0	0	0	0	0
Tb427v9_000093000	Chr10_3B_Tb427v9	445632	447320	mRNA	+	0	0	1	0	0	0	0	0	0.0163849	0	0	0
Tb427v9_000093300	Chr10_3B_Tb427v9	458705	460171	mRNA	+	1	3	1	17	17	14	0.0188892	0.0510301	0.0188661	0.288379	0.331712	0.248132
Tb427v9_000093600	Chr10_3B_Tb427v9	469848	470783	mRNA	+	0	0	0	0	0	0	0	0	0	0	0	0
Tb427v9_000093700	Chr10_3B_Tb427v9	472675	473670	mRNA	+	1	0	0	0	0	0	0.0278306	0	0	0	0	0
Tb427v9_000093800	Chr10_3B_Tb427v9	475315	476502	mRNA	+	0	0	0	0	0	0	0	0	0	0	0	0
Tb427v9_000094100	Chr10_3B_Tb427v9	485501	486991	mRNA	+	0	0	1	0	5	3	0	0	0.0185622	0	0.095991	0.0523146
Tb427v9_000094400	Chr10_3B_Tb427v9	496410	496922	mRNA	+	0	0	0	0	0	0	0	0	0	0	0	0
Tb427v9_000094500	Chr10_3B_Tb427v9	497142	498719	mRNA	+	0	0	0	0	2	0	0	0	0	0	0.0362781	0
Tb427v9_000094900	Chr10_3B_Tb427v9	509140	510663	mRNA	-	0	0	0	1	0	0	0	0	0	0.0163286	0	0
Tb427v9_000095000	Chr10_3B_Tb427v9	512445	513251	mRNA	-	0	0	0	0	0	0	0	0	0	0	0	0
Tb427v9_000095100	Chr10_3B_Tb427v9	514025	515083	mRNA	+	2	0	2	2	3	3	0.0523469	0	0.0522829	0.0470102	0.0811115	0.0736756
Tb427v9_000095200	Chr10_3B_Tb427v9	515506	516552	mRNA	+	0	0	0	0	0	0	0	0	0	0	0	0
Tb427v9_000095300	Chr10_3B_Tb427v9	517321	518892	mRNA	+	1	2	0	1	0	2	0.0176267	0.0317463	0	0.0158297	0	0.0330782
Tb427v9_000095400	Chr10_3B_Tb427v9	522491	523006	mRNA	-	0	0	0	0	0	0	0	0	0	0	0	0
Tb427v9_000095500	Chr10_3B_Tb427v9	523492	524004	mRNA	-	0	0	0	0	0	0	0	0	0	0	0	0
Tb427v9_000095600	Chr10_3B_Tb427v9	526120	526635	mRNA	-	0	0	0	0	0	0	0	0	0	0	0	0
Tb427v9_000095800	Chr10_3B_Tb427v9	533267	534346	mRNA	-	0	0	0	0	1	0	0	0	0	0	0.0265109	0
Tb427v9_000096000	Chr10_3B_Tb427v9	541398	543014	mRNA	-	3	1	2	16	10	22	0.0514075	0.0154311	0.0342298	0.246222	0.177013	0.353728
Tb427v9_000096300	Chr10_3B_Tb427v9	552414	553127	mRNA	+	0	0	0	0	0	0	0	0	0	0	0	0
Tb427v9_000096400	Chr10_3B_Tb427v9	554667	555482	mRNA	+	0	0	0	0	0	0	0	0	0	0	0	0
Tb427v9_000096500	Chr10_3B_Tb427v9	555876	556568	mRNA	+	0	0	0	0	0	0	0	0	0	0	0	0
Tb427v9_000096600	Chr10_3B_Tb427v9	559154	560662	mRNA	+	0	0	0	0	0	0	0	0	0	0	0	0
Tb427v9_000096900	Chr10_3B_Tb427v9	566203	566715	mRNA	+	0	0	0	0	0	0	0	0	0	0	0	0
Tb427v9_000097000	Chr10_3B_Tb427v9	567201	567716	mRNA	+	0	0	0	0	1	0	0	0	0	0	0.0555443	0
Tb427v9_000097100	Chr10_3B_Tb427v9	570614	571171	mRNA	+	0	0	0	0	0	0	0	0	0	0	0	0
Tb427v9_000097200	Chr10_3B_Tb427v9	574140	575642	mRNA	+	0	0	0	0	0	0	0	0	0	0	0	0
Tb427v9_000097300	Chr10_3B_Tb427v9	576334	577842	mRNA	+	0	0	0	0	0	0	0	0	0	0	0	0
Tb427v9_000097800	Chr10_3B_Tb427v9	589206	590648	mRNA	+	0	0	0	1	0	0	0	0	0	0.0172458	0	0
Tb427v9_000098100	Chr10_3B_Tb427v9	600840	602357	mRNA	+	0	0	0	0	0	0	0	0	0	0	0	0
Tb427v9_000098200	Chr10_3B_Tb427v9	604836	606335	mRNA	-	1	0	1	0	0	1	0.0184733	0	0.0184508	0	0	0.0173335
Tb427v9_000098400	Chr10_3B_Tb427v9	610545	611909	mRNA	-	0	0	0	0	2	1	0	0	0	0	0.0419433	0.0190491
Tb427v9_000098500	Chr10_3B_Tb427v9	614970	615473	mRNA	-	0	0	0	0	0	0	0	0	0	0	0	0
Tb427v9_000098700	Chr10_3B_Tb427v9	619410	620861	mRNA	-	0	1	0	0	0	1	0	0.0171859	0	0	0	0.0179069
Tb427v9_000098800	Chr10_3B_Tb427v9	623130	623384	mRNA	-	0	0	0	1	0	1	0	0	0	0.0979071	0	0.102295
Tb427v9_000098900	Chr10_3B_Tb427v9	625706	626818	mRNA	-	0	0	0	0	1	0	0	0	0	0	0.0257242	0
Tb427v9_000099300	Chr10_3B_Tb427v9	636674	638179	mRNA	-	0	0	0	1	0	1	0	0	0	0.0165239	0	0.0172644
Tb427v9_000099400	Chr10_3B_Tb427v9	638375	639991	mRNA	-	2	2	1	0	3	8	0.0342717	0.0308623	0.0171149	0	0.0531039	0.128628
Tb427v9_000099600	Chr10_3B_Tb427v9	645228	646361	mRNA	-	0	0	0	0	0	0	0	0	0	0	0	0
Tb427v9_000100100	Chr10_3B_Tb427v9	660000	661196	mRNA	-	0	0	0	0	0	0	0	0	0	0	0	0
Tb427v9_000100500	Chr10_3B_Tb427v9	674250	674792	mRNA	-	0	0	0	0	0	0	0	0	0	0	0	0
Tb427v9_000100600	Chr10_3B_Tb427v9	676103	677638	mRNA	-	0	0	0	0	0	0	0	0	0	0	0	0
Tb427v9_000101400	Chr10_3B_Tb427v9	709326	714275	mRNA	+	13	6	4	7	9	8	0.0727398	0.0302324	0.0223542	0.0351746	0.0520202	0.0420011
Tb427v9_000101600	Chr10_3B_Tb427v9	719276	720610	mRNA	+	0	1	0	0	0	0	0	0.0186932	0	0	0	0
Tb427v9_000101700	Chr10_3B_Tb427v9	722822	724534	mRNA	-	2	1	0	0	4	1	0.0323499	0.0145658	0	0	0.0668348	0.015177
Tb427v9_000102100	Chr10_3B_Tb427v9	732597	733532	mRNA	-	0	0	0	0	0	0	0	0	0	0	0	0
Tb427v9_000102500	Chr10_3B_Tb427v9	741595	742530	mRNA	-	1	1	0	0	0	0	0.0296166	0.0266703	0	0	0	0
Tb427v9_000103600	Chr10_3B_Tb427v9	773914	775083	mRNA	-	0	0	0	0	0	1	0	0	0	0	0	0.0222266
Tb427v9_000103700	Chr10_3B_Tb427v9	776335	776937	mRNA	-	0	0	0	0	0	0	0	0	0	0	0	0
Tb427v9_000104000	Chr10_3B_Tb427v9	791313	792335	mRNA	-	0	0	0	0	0	0	0	0	0	0	0	0
Tb427v9_000104100	Chr10_3B_Tb427v9	793528	795048	mRNA	-	0	0	0	2	1	0	0	0	0	0.0327216	0.0188193	0
Tb427v9_000104200	Chr10_3B_Tb427v9	797345	798142	mRNA	-	0	0	0	1	0	0	0	0	0	0.0312025	0	0
Tb427v9_000104700	Chr10_3B_Tb427v9	813085	814635	mRNA	-	0	0	0	11	12	13	0	0	0	0.176486	0.22146	0.217921
Tb427v9_000104800	Chr10_3B_Tb427v9	817729	818289	mRNA	-	0	0	0	0	0	1	0	0	0	0	0	0.0463981
Tb427v9_000105000	Chr10_3B_Tb427v9	831485	831699	mRNA	-	0	0	0	0	0	0	0	0	0	0	0	0
Tb427v9_000105100	Chr10_3B_Tb427v9	832063	832809	mRNA	-	0	0	0	0	0	0	0	0	0	0	0	0
Tb427v9_000105200	Chr10_3B_Tb427v9	834585	836171	mRNA	-	0	0	0	0	0	1	0	0	0	0	0	0.0163827
Tb427v9_000105300	Chr10_3B_Tb427v9	837960	839417	mRNA	-	0	0	0	0	0	1	0	0	0	0	0	0.0178332
Tb427v9_000105800	Chr10_3B_Tb427v9	850970	851980	mRNA	-	0	0	0	0	0	1	0	0	0	0	0	0.0257257
Tb427v9_000105900	Chr10_3B_Tb427v9	856376	857911	mRNA	-	0	0	0	1	2	1	0	0	0	0.0162009	0.0372708	0.016927
Tb427v9_000106200	Chr10_3B_Tb427v9	868772	870256	mRNA	-	0	1	0	1	0	0	0	0.0168037	0	0.0167577	0	0
Tb427v9_000106300	Chr10_3B_Tb427v9	873340	873705	mRNA	-	0	0	1	0	0	1	0	0	0.0757745	0	0	0.0711861
Tb427v9_000106400	Chr10_3B_Tb427v9	873997	874368	mRNA	-	0	0	0	0	3	2	0	0	0	0	0.23131	0.14007
Tb427v9_000106600	Chr10_3B_Tb427v9	879747	881207	mRNA	-	0	0	0	0	0	0	0	0	0	0	0	0
Tb427v9_000106800	Chr10_3B_Tb427v9	886671	887267	mRNA	-	0	0	0	0	0	0	0	0	0	0	0	0
Tb427v9_000106900	Chr10_3B_Tb427v9	892351	893847	mRNA	-	0	0	0	0	1	0	0	0	0	0	0.0191212	0
Tb427v9_000107000	Chr10_3B_Tb427v9	896263	897129	mRNA	-	1	1	1	1	3	1	0.0319763	0.0287953	0.0319373	0.0287164	0.0990946	0.0300034
Tb427v9_000107100	Chr10_3B_Tb427v9	898362	899996	mRNA	-	0	0	0	2	0	0	0	0	0	0.0304387	0	0
Tb427v9_000107200	Chr10_3B_Tb427v9	902304	903770	mRNA	-	0	0	0	1	0	1	0	0	0	0.0169634	0	0.0177237
Tb427v9_000107300	Chr10_3B_Tb427v9	906779	908209	mRNA	-	0	0	1	0	0	0	0	0	0.019341	0	0	0
Tb427v9_000107500	Chr10_3B_Tb427v9	910126	911613	mRNA	-	0	0	0	0	0	0	0	0	0	0	0	0
Tb427v9_000107700	Chr10_3B_Tb427v9	917273	918163	mRNA	-	0	0	0	0	0	0	0	0	0	0	0	0
Tb427v9_000107800	Chr10_3B_Tb427v9	918679	919641	mRNA	-	1	0	0	0	1	0	0.0287853	0	0	0	0.0297352	0
Tb427v9_000108000	Chr10_3B_Tb427v9	922539	923429	mRNA	-	0	0	0	0	0	0	0	0	0	0	0	0
Tb427v9_000108100	Chr10_3B_Tb427v9	923859	924908	mRNA	-	1	1	2	0	0	2	0.026398	0.0237719	0.0527315	0	0	0.0495385
Tb427v9_000108300	Chr10_3B_Tb427v9	927806	928696	mRNA	-	0	0	0	0	0	0	0	0	0	0	0	0
Tb427v9_000108400	Chr10_3B_Tb427v9	929205	930176	mRNA	-	1	1	1	0	1	0	0.0285185	0.0256815	0.0284837	0	0.0294596	0
Tb427v9_000108500	Chr10_3B_Tb427v9	932368	933318	mRNA	+	0	0	0	0	0	0	0	0	0	0	0	0
Tb427v9_000108800	Chr10_3B_Tb427v9	939046	940494	mRNA	+	0	0	0	1	0	0	0	0	0	0.0171743	0	0
Tb427v9_000109000	Chr10_3B_Tb427v9	946139	947080	mRNA	+	0	0	0	1	0	2	0	0	0	0.0264276	0	0.0552241
Tb427v9_000109100	Chr10_3B_Tb427v9	948470	949573	mRNA	+	0	0	0	0	0	0	0	0	0	0	0	0
Tb427v9_000109200	Chr10_3B_Tb427v9	949947	951500	mRNA	+	0	0	0	0	0	0	0	0	0	0	0	0
Tb427v9_000109400	Chr10_5A_Tb427v9	2483	4033	mRNA	-	281	266	249	5534	5062	6078	5.0202	4.27946	4.44307	88.7883	93.4194	101.887
Tb427v9_000109500	Chr10_5A_Tb427v9	9697	10305	mRNA	-	23	26	25	76	37	77	1.04754	1.06637	1.13724	3.10855	1.74078	3.2906
Tb427v9_000109700	Chr10_5A_Tb427v9	17255	17920	mRNA	-	190	196	154	402	292	395	7.91186	7.34977	6.40494	15.0332	12.5605	15.4335
Tb427v9_000109800	Chr10_5A_Tb427v9	20414	20866	mRNA	-	176	182	188	384	355	407	10.7825	10.0409	11.5036	21.1271	22.4666	23.3961
Tb427v9_000109900	Chr10_5A_Tb427v9	24029	24532	mRNA	-	41	51	58	120	108	131	2.25716	2.52837	3.18916	5.93282	6.14189	6.76693
Tb427v9_000110100	Chr10_5A_Tb427v9	32187	32804	mRNA	-	1011	1017	1020	1153	978	1165	45.3746	41.1031	45.7226	46.4721	45.342	49.0602
Tb427v9_000110300	Chr10_5A_Tb427v9	43611	44141	mRNA	-	711	790	712	1025	890	872	37.1484	37.1698	37.1552	48.0946	48.0353	42.7493
Tb427v9_000110700	Chr10_5A_Tb427v9	52896	53195	mRNA	-	480	464	428	444	398	535	44.4546	38.6978	39.5903	36.9283	38.0766	46.4912
Tb427v9_000110800	Chr10_5A_Tb427v9	53224	53844	mRNA	-	710	713	679	663	628	749	31.7112	28.6772	30.2896	26.5932	28.9744	31.3891
Tb427v9_000111000	Chr10_5A_Tb427v9	56756	57217	mRNA	+	0	0	0	0	0	0	0	0	0	0	0	0
Tb427v9_000111100	Chr10_5B_Tb427v9	763	2067	mRNA	-	117	138	118	1197	1098	1259	2.48459	2.63901	2.50277	22.8278	24.0864	25.0863
Tb427v9_000111300	Chr10_5B_Tb427v9	23946	24716	mRNA	-	2389	2395	2366	2381	1872	2202	85.9156	77.5629	84.9845	76.8983	69.5443	74.3045
Tb427v9_000111400	Chr10_5B_Tb427v9	28187	29166	mRNA	-	394	364	374	612	509	574	11.1445	9.27167	10.5659	15.5459	14.8724	15.2341
Tb427v9_000111700	Chr10_5B_Tb427v9	44049	44933	mRNA	-	5068	4931	4856	5971	4877	5558	158.756	139.098	151.929	167.974	157.815	163.363
Tb427v9_000111800	Chr10_5B_Tb427v9	48868	49842	mRNA	-	2579	3001	2443	3026	2385	2730	73.3228	76.8327	69.3714	77.2606	70.0448	72.8269
Tb427v9_000112100	Chr10_5B_Tb427v9	54268	54717	mRNA	-	307	302	232	279	231	265	18.9338	16.7726	14.2908	15.4528	14.7168	15.3351
Tb427v9_000112200	Chr10_5B_Tb427v9	55049	60022	mRNA	-	225	212	192	187	210	211	1.25288	1.06306	1.06782	0.935128	1.20795	1.10243
Tb427v9_000112300	Chr10_5B_Tb427v9	60447	60827	mRNA	-	133	100	91	90	90	99	9.69202	6.56229	6.62329	5.88989	6.77494	6.76924
Tb427v9_000112400	Chr10_5B_Tb427v9	60833	61163	mRNA	-	55	50	53	53	53	67	4.61525	3.77829	4.44199	3.99402	4.59419	5.27532
Tb427v9_000112500	Chr10_5B_Tb427v9	63410	63730	mRNA	+	0	0	0	0	0	0	0	0	0	0	0	0
Tb427v9_000112700	Chr10_5B_Tb427v9	65867	70996	mRNA	+	9	7	7	12	13	18	0.048591	0.0340333	0.0377469	0.0581831	0.0725032	0.091186
Tb427v9_000112800	Chr10_5B_Tb427v9	71290	76263	mRNA	+	3	4	1	12	6	14	0.0167051	0.0200577	0.00556157	0.0600082	0.0345127	0.0731472
Tb427v9_000113000	Chr10_core_Tb427v9	2283	2840	mRNA	+	8023	8793	7930	8677	6790	7419	398.867	393.66	393.762	387.403	348.707	346.082
Tb427v9_000113100	Chr10_core_Tb427v9	3472	3999	mRNA	+	4376	4795	4316	5385	4258	4406	229.939	226.891	226.51	254.111	231.122	217.231
Tb427v9_000113200	Chr10_core_Tb427v9	4325	5020	mRNA	+	33479	37844	35285	43977	37520	39954	1333.93	1357.85	1404.17	1573.58	1544.27	1493.7
Tb427v9_000113300	Chr10_core_Tb427v9	5232	5807	mRNA	+	17192	20848	18545	20814	16980	18018	827.952	904.14	892.02	900.193	844.727	814.192
Tb427v9_000113400	Chr10_core_Tb427v9	6257	7642	mRNA	+	7997	9173	7925	8572	7506	8095	159.891	165.158	158.258	153.915	155.026	151.864
Tb427v9_000113500	Chr10_core_Tb427v9	7860	8141	mRNA	+	12782	14411	12836	15669	13972	14602	1259.62	1278.87	1263.39	1386.7	1422.32	1350.19
Tb427v9_000113600	Chr10_core_Tb427v9	8391	9131	mRNA	+	5893	6652	5836	6689	5723	6227	220.522	224.161	218.122	224.79	221.227	218.643
Tb427v9_000113700	Chr10_core_Tb427v9	9362	10462	mRNA	+	3996	4340	3937	4791	4063	4466	100.596	98.3867	98.9893	108.313	105.658	105.491
Tb427v9_000113800	Chr10_core_Tb427v9	10713	12884	mRNA	+	3045	3261	2929	3405	2886	3527	38.8395	37.4568	37.3143	39.0037	38.0262	42.2118
Tb427v9_000113900	Chr10_core_Tb427v9	13179	13412	mRNA	+	1023	1169	983	1352	1130	1212	121.581	125.112	116.685	144.301	138.73	135.156
Tb427v9_000114000	Chr10_core_Tb427v9	14111	14509	mRNA	+	16016	18161	15859	18732	14120	15159	1114.34	1137.88	1102.07	1170.44	1014.84	989.637
Tb427v9_000114100	Chr10_core_Tb427v9	14765	15241	mRNA	+	3146	3495	2993	3977	2999	3417	183.02	183.096	173.906	207.777	180.225	186.52
Tb427v9_000114200	Chr10_core_Tb427v9	15626	16321	mRNA	+	6834	7558	6503	7358	6346	6842	272.293	271.182	258.788	263.283	261.193	255.792
Tb427v9_000114300	Chr10_core_Tb427v9	16775	17539	mRNA	+	2568	2709	2618	2982	2490	2824	93.0782	88.4209	94.7746	97.0649	93.2293	96.0417
Tb427v9_000114400	Chr10_core_Tb427v9	18209	19885	mRNA	+	6846	7511	6526	5893	5833	6478	113.112	111.754	107.693	87.4401	99.5553	100.428
Tb427v9_000114500	Chr10_core_Tb427v9	22660	23055	mRNA	+	1042	1247	1007	1318	1003	1080	73.0495	78.7243	70.5096	82.9787	72.6357	71.042
Tb427v9_000114600	Chr10_core_Tb427v9	23379	24686	mRNA	+	3105	3205	2863	4022	3300	3448	65.7858	61.1493	60.5845	76.527	72.2246	68.5457
Tb427v9_000114700	Chr10_core_Tb427v9	24980	25867	mRNA	+	1482	1564	1383	1637	1459	1652	46.267	43.9696	43.1235	45.8958	47.052	48.3921
Tb427v9_000114800	Chr10_core_Tb427v9	27133	28671	mRNA	+	3180	3438	3147	2730	2684	3067	57.2555	55.7428	56.5921	44.1422	49.9198	51.8138
Tb427v9_000114900	Chr10_core_Tb427v9	31011	31922	mRNA	+	2294	2565	2345	2724	2256	2474	69.7303	70.2115	71.1935	74.3596	70.8382	70.5618
Tb427v9_000115000	Chr10_core_Tb427v9	32467	33006	mRNA	+	1383	1575	1443	1896	1515	1659	71.0526	72.867	74.0446	87.4778	80.4027	79.9735
Tb427v9_000115100	Chr10_core_Tb427v9	33609	34637	mRNA	+	2507	2578	2321	3160	2568	2938	67.5317	62.5358	62.445	76.4438	71.4576	74.2586
Tb427v9_000115200	Chr10_core_Tb427v9	35178	35627	mRNA	+	5394	6243	5287	5018	4460	5490	332.668	346.726	325.671	277.928	284.142	317.698
Tb427v9_000115300	Chr10_core_Tb427v9	37343	37822	mRNA	+	611	729	629	742	590	753	35.3226	37.9517	36.3187	38.5227	35.2341	40.8458
Tb427v9_000115400	Chr10_core_Tb427v9	39026	40459	mRNA	+	3277	3777	3377	3578	3097	3559	63.3252	65.7264	65.1779	62.0929	61.8218	64.5313
Tb427v9_000115500	Chr10_core_Tb427v9	41678	44407	mRNA	+	4749	5050	4561	5387	4616	5351	48.1887	46.1453	46.2245	49.0898	48.3848	50.9471
Tb427v9_000115600	Chr10_core_Tb427v9	44787	45908	mRNA	+	3691	3816	3469	4841	3594	3802	91.1769	84.8872	85.5883	107.393	91.7105	88.1241
Tb427v9_000115700	Chr10_core_Tb427v9	46223	46627	mRNA	+	823	943	819	1073	758	810	56.4111	58.2062	56.0684	66.049	53.6703	52.0945
Tb427v9_000115800	Chr10_core_Tb427v9	47451	49346	mRNA	+	9415	11002	9550	10410	8397	9743	137.581	144.778	139.383	136.612	126.754	133.589
Tb427v9_000115900	Chr10_core_Tb427v9	50288	52582	mRNA	+	3949	4232	3898	3606	3368	3859	47.6695	46.0036	46.9963	39.0913	41.9977	43.7089
Tb427v9_000116000	Chr10_core_Tb427v9	54059	55636	mRNA	+	2497	2766	2585	3173	2652	2774	43.8463	43.7381	45.3361	50.0364	48.1048	45.7049
Tb427v9_000116100	Chr10_core_Tb427v9	57091	58392	mRNA	+	599	710	603	418	425	512	12.7496	13.6088	12.819	7.99001	9.34455	10.2254
Tb427v9_000116200	Chr10_core_Tb427v9	58967	59330	mRNA	+	101	152	111	86	51	61	7.7048	10.4418	8.45731	5.89169	4.01893	4.36628
Tb427v9_000116400	Chr10_core_Tb427v9	64948	66138	mRNA	+	9608	10503	9383	10267	9440	10043	223.58	220.093	218.077	214.558	226.919	219.283
Tb427v9_000116500	Chr10_core_Tb427v9	67142	69209	mRNA	+	5132	5616	5444	4075	3404	3721	68.7531	67.7526	72.8439	49.027	47.1081	46.7743
Tb427v9_000116600	Chr10_core_Tb427v9	71497	72807	mRNA	+	23698	26915	24650	17534	18064	20033	500.941	512.345	520.429	332.857	394.448	397.341
Tb427v9_000116700	Chr10_core_Tb427v9	75716	76810	mRNA	+	2334	2449	2183	2174	2013	2207	59.0786	55.8227	55.1889	49.4186	52.6348	52.4171
Tb427v9_000116800	Chr10_core_Tb427v9	77787	78311	mRNA	+	16058	17474	15826	17607	15655	16743	848.607	831.573	835.325	835.607	854.611	830.214
Tb427v9_000116900	Chr10_core_Tb427v9	78922	83979	mRNA	+	11089	12317	10986	10117	9971	11928	60.722	60.7367	60.0845	49.7516	56.4017	61.2862
Tb427v9_000117000	Chr10_core_Tb427v9	84603	85031	mRNA	+	753	790	649	1083	826	915	48.7189	46.028	41.9389	62.9264	55.2056	55.5476
Tb427v9_000117100	Chr10_core_Tb427v9	85543	87684	mRNA	+	3479	3752	3510	3855	3595	3989	44.9971	43.7004	45.3426	44.7771	48.0318	48.4101
Tb427v9_000117200	Chr10_core_Tb427v9	88547	90172	mRNA	+	3813	3981	3666	4788	3799	4096	64.977	61.0911	62.3957	73.2738	66.8748	65.493
Tb427v9_000117300	Chr10_core_Tb427v9	91076	92050	mRNA	+	1172	1326	1067	888	987	968	33.3208	33.9488	30.2985	22.6726	28.9871	25.8229
Tb427v9_000117400	Chr10_core_Tb427v9	95284	96888	mRNA	+	4798	5117	4617	4183	3756	4294	82.8328	79.5519	79.6107	64.8532	66.9835	69.5578
Tb427v9_000117500	Chr10_core_Tb427v9	98603	100579	mRNA	+	3991	4316	3830	4218	3813	4449	55.9295	54.467	53.6077	53.0845	55.1984	58.5011
Tb427v9_000117600	Chr10_core_Tb427v9	101079	103433	mRNA	+	4877	5364	4624	5243	4747	5279	57.371	56.8227	54.3284	55.3887	57.6845	58.2685
Tb427v9_000117700	Chr10_core_Tb427v9	104050	104712	mRNA	+	2881	3085	2819	2896	2703	2960	120.512	116.208	117.775	108.79	116.798	116.177
Tb427v9_000117800	Chr10_core_Tb427v9	105397	106647	mRNA	+	3076	3348	2978	4090	3509	3810	68.1432	66.7905	65.8916	81.3694	80.3008	79.196
Tb427v9_000117900	Chr10_core_Tb427v9	107105	107785	mRNA	+	1990	2121	1909	2369	2166	2264	81.0384	77.7805	77.6449	86.6372	91.1163	86.5079
Tb427v9_000118000	Chr10_core_Tb427v9	108113	108985	mRNA	+	2330	2588	2285	3195	2670	2970	73.9922	74.0094	72.4745	91.1176	87.5873	88.4969
Tb427v9_000118100	Chr10_core_Tb427v9	109424	110428	mRNA	+	3113	3444	3086	3969	3365	3739	85.8602	85.5399	85.0115	98.3095	95.8734	96.7632
Tb427v9_000118200	Chr10_core_Tb427v9	110689	111474	mRNA	+	989	1040	921	1265	1049	1266	34.8878	33.0372	32.4493	40.0746	38.2254	41.9037
Tb427v9_000118300	Chr10_core_Tb427v9	112139	112999	mRNA	+	2499	2673	2430	3054	2818	2870	80.4663	77.5068	78.149	88.3118	93.7323	86.7105
Tb427v9_000118500	Chr10_core_Tb427v9	118070	119476	mRNA	+	4867	5211	4604	4859	4498	4691	95.8567	92.4219	90.5661	85.9428	91.5126	86.6899
Tb427v9_000118600	Chr10_core_Tb427v9	121137	125237	mRNA	+	10546	11370	10358	9355	8424	9480	71.2279	69.1538	69.8727	56.7424	58.7734	60.0776
Tb427v9_000118700	Chr10_core_Tb427v9	126552	126932	mRNA	+	2300	2826	2337	2665	2096	2369	167.606	185.45	170.095	174.406	157.781	161.983
Tb427v9_000118800	Chr10_core_Tb427v9	127928	128986	mRNA	+	2405	2441	2243	2604	2365	2639	62.9471	57.5336	58.6353	61.2073	63.9429	64.81
Tb427v9_000118900	Chr10_core_Tb427v9	129849	131748	mRNA	+	3714	3996	3601	3802	3148	3649	54.1581	52.4735	52.4462	49.7892	47.4194	49.9272
Tb427v9_000119000	Chr10_core_Tb427v9	132331	132852	mRNA	+	2028	2383	2065	1984	1990	2166	107.79	114.058	109.622	94.7004	109.26	108.021
Tb427v9_000119100	Chr10_core_Tb427v9	134611	135330	mRNA	+	3849	4280	3728	4177	3431	3972	148.24	148.441	143.404	144.472	136.502	143.539
Tb427v9_000119200	Chr10_core_Tb427v9	136858	138081	mRNA	+	2972	3283	2923	3088	2890	3177	67.2928	66.9397	66.1025	62.7912	67.5955	67.4962
Tb427v9_000119300	Chr10_core_Tb427v9	139531	141342	mRNA	+	4877	4974	4597	4900	4591	5251	74.5728	68.4899	70.2056	67.2862	72.5163	75.3376
Tb427v9_000119400	Chr10_core_Tb427v9	143141	144178	mRNA	+	3511	3840	3462	3473	3234	3589	93.7559	92.3404	92.3345	83.2864	89.2088	89.9255
Tb427v9_000119500	Chr10_core_Tb427v9	145865	146647	mRNA	+	6953	7940	6919	5867	5584	6033	246.214	253.194	244.71	186.577	204.261	200.454
Tb427v9_000119600	Chr10_core_Tb427v9	148922	154081	mRNA	+	20202	22425	20116	14125	15296	18007	108.436	108.394	107.843	68.0881	84.8123	90.691
Tb427v9_000119800	Chr10_core_Tb427v9	160631	161047	mRNA	+	752	757	658	748	531	637	50.0577	45.3776	43.747	44.7153	36.513	39.7864
Tb427v9_000120000	Chr10_core_Tb427v9	166478	167845	mRNA	+	9316	10338	9453	8230	8241	9341	188.715	188.585	191.257	149.72	172.448	177.547
Tb427v9_000120200	Chr10_core_Tb427v9	180005	180520	mRNA	+	786	871	770	1102	1043	1068	42.2631	42.1745	41.3523	53.2136	57.9327	53.8831
Tb427v9_000120300	Chr10_core_Tb427v9	180879	183269	mRNA	+	3861	4092	3691	4205	3653	4009	44.7351	42.695	42.7132	43.7538	43.7218	43.5839
Tb427v9_000120400	Chr10_core_Tb427v9	183811	184704	mRNA	+	1930	1949	1736	2482	1892	2024	59.8484	54.4251	53.7668	69.1192	60.6061	58.8908
Tb427v9_000120500	Chr10_core_Tb427v9	185093	187030	mRNA	+	5250	5611	5233	5432	5550	6005	75.0544	72.2354	74.72	69.7394	81.9615	80.5511
Tb427v9_000120600	Chr10_core_Tb427v9	189157	189783	mRNA	+	1980	2100	1825	2473	2134	2394	87.5865	83.6535	80.6314	98.2422	97.5139	99.3661
Tb427v9_000120700	Chr10_core_Tb427v9	190052	191458	mRNA	+	3624	3706	3381	4790	4074	4456	71.3755	65.7293	66.5083	84.7224	82.8862	82.3471
Tb427v9_000120900	Chr10_core_Tb427v9	194051	199321	mRNA	+	12462	13635	12572	11434	11463	13045	65.4822	64.5184	65.9796	53.9555	62.2206	64.3164
Tb427v9_000121000	Chr10_core_Tb427v9	199667	201610	mRNA	+	4113	4274	3882	4752	4242	4659	58.6182	54.8531	55.2584	60.8207	62.4517	62.3029
Tb427v9_000121100	Chr10_core_Tb427v9	202359	203513	mRNA	+	3817	4295	3963	3776	3427	3771	91.5931	92.8104	94.9804	81.3719	84.9483	84.9061
Tb427v9_000121200	Chr10_core_Tb427v9	204755	205234	mRNA	+	516	540	477	765	586	605	29.8305	28.1124	27.5422	39.7168	34.9952	32.8177
Tb427v9_000121400	Chr10_core_Tb427v9	207697	208170	mRNA	+	0	0	0	0	0	0	0	0	0	0	0	0
Tb427v9_000121500	Chr10_core_Tb427v9	210858	211314	mRNA	+	1	4	3	10	13	20	0.060727	0.218743	0.181958	0.54536	0.815502	1.1396
Tb427v9_000121700	Chr10_core_Tb427v9	216416	217180	mRNA	+	5	7	4	7	7	7	0.181227	0.228478	0.144805	0.227852	0.26209	0.238064
Tb427v9_000121800	Chr10_core_Tb427v9	218272	219666	mRNA	+	0	0	0	0	0	0	0	0	0	0	0	0
Tb427v9_000121900	Chr10_core_Tb427v9	220697	222142	mRNA	+	0	0	0	0	0	0	0	0	0	0	0	0
Tb427v9_000122000	Chr10_core_Tb427v9	222664	227908	mRNA	+	0	0	0	0	0	0	0	0	0	0	0	0
Tb427v9_000122100	Chr10_core_Tb427v9	229100	229546	mRNA	+	0	0	0	0	0	0	0	0	0	0	0	0
Tb427v9_000122200	Chr10_core_Tb427v9	230145	233147	mRNA	+	0	0	0	0	0	0	0	0	0	0	0	0
Tb427v9_000122300	Chr10_core_Tb427v9	233484	234947	mRNA	+	0	0	0	0	0	0	0	0	0	0	0	0
Tb427v9_000122400	Chr10_core_Tb427v9	235404	236228	mRNA	+	0	0	0	0	0	0	0	0	0	0	0	0
Tb427v9_000122500	Chr10_core_Tb427v9	236856	238697	mRNA	+	0	0	0	0	0	0	0	0	0	0	0	0
Tb427v9_000122600	Chr10_core_Tb427v9	240897	246293	mRNA	+	0	0	0	0	0	0	0	0	0	0	0	0
Tb427v9_000122700	Chr10_core_Tb427v9	247819	248388	mRNA	+	0	0	0	0	0	0	0	0	0	0	0	0
Tb427v9_000122800	Chr10_core_Tb427v9	248849	249280	mRNA	+	0	0	0	0	0	0	0	0	0	0	0	0
Tb427v9_000122900	Chr10_core_Tb427v9	249662	250093	mRNA	+	0	0	0	0	0	0	0	0	0	0	0	0
Tb427v9_000123000	Chr10_core_Tb427v9	250850	251755	mRNA	+	102	104	85	94	102	91	3.12103	2.86566	2.59768	2.58302	3.22402	2.61265
Tb427v9_000123100	Chr10_core_Tb427v9	252699	254309	mRNA	+	10255	11068	10061	7978	8102	8960	176.383	171.428	172.835	123.23	143.95	144.601
Tb427v9_000123200	Chr10_core_Tb427v9	255835	257235	mRNA	+	142	164	158	159	165	166	2.80871	2.92116	3.12137	2.82434	3.37134	3.08083
Tb427v9_000123300	Chr10_core_Tb427v9	257846	259240	mRNA	+	3810	4366	3737	4443	3675	4036	75.6848	78.1016	74.144	79.2614	75.4121	75.2275
Tb427v9_000123400	Chr10_core_Tb427v9	259562	260956	mRNA	+	443	464	453	519	406	468	8.8001	8.30031	8.98775	9.25876	8.33124	8.72311
Tb427v9_000123500	Chr10_core_Tb427v9	264792	265820	mRNA	-	1679	2003	1826	1992	1523	1800	45.2276	48.5878	49.1274	48.1886	42.3793	45.4954
Tb427v9_000123600	Chr10_core_Tb427v9	266372	267130	mRNA	-	193	217	194	217	191	219	7.05074	7.13887	7.07861	7.11932	7.20793	7.50694
Tb427v9_000123700	Chr10_core_Tb427v9	267618	268403	mRNA	-	273	324	304	341	298	290	9.63029	10.2924	10.7107	10.8027	10.8591	9.59879
Tb427v9_000123800	Chr10_core_Tb427v9	268866	270491	mRNA	-	308	305	278	390	363	383	5.2486	4.68043	4.73159	5.96842	6.38999	6.12398
Tb427v9_000123900	Chr10_core_Tb427v9	270981	274478	mRNA	-	5029	5239	4634	5276	5389	6025	39.8229	37.3587	36.6502	37.5195	44.0818	44.7661
Tb427v9_000124000	Chr10_core_Tb427v9	274966	275487	mRNA	-	3611	4005	3618	4823	4240	4524	191.927	191.692	192.064	230.212	232.796	225.618
Tb427v9_000124100	Chr10_core_Tb427v9	275919	276170	mRNA	-	800	838	741	993	936	959	88.2598	83.2548	81.6507	98.3838	106.672	99.2735
Tb427v9_000124200	Chr10_core_Tb427v9	276838	278106	mRNA	-	2031	2026	1870	2326	2049	2094	44.3544	39.8437	40.7885	45.6182	46.2242	42.9087
Tb427v9_000124300	Chr10_core_Tb427v9	278369	281203	mRNA	-	5355	5650	5098	5983	5407	6051	52.3246	49.715	49.7526	52.501	54.5762	55.4773
Tb427v9_000124500	Chr10_core_Tb427v9	284180	285988	mRNA	-	3290	3413	3095	3835	3071	3268	50.3899	47.0736	47.3454	52.7491	48.5879	46.9647
Tb427v9_000124600	Chr10_core_Tb427v9	286499	288124	mRNA	-	2819	2873	2745	3253	2757	2986	48.0384	44.0881	46.7202	49.7827	48.5322	47.7447
Tb427v9_000124800	Chr10_core_Tb427v9	291369	291716	mRNA	-	887	975	944	1229	1007	1062	70.7849	70.0671	75.2416	88.0786	83.0131	79.5213
Tb427v9_000124900	Chr10_core_Tb427v9	291899	292750	mRNA	-	2512	2728	2439	3265	2782	3126	81.7404	79.9381	79.268	95.4117	93.5135	95.4438
Tb427v9_000125000	Chr10_core_Tb427v9	293869	296832	mRNA	-	6462	6528	5951	6928	6311	7317	60.3923	54.9399	55.5487	58.1466	60.9275	64.1637
Tb427v9_000125100	Chr10_core_Tb427v9	298316	299020	mRNA	-	11241	12036	10963	9962	8822	9799	442.159	426.333	430.698	351.902	358.46	361.657
Tb427v9_000125200	Chr10_core_Tb427v9	300226	300858	mRNA	-	2604	2886	2732	2703	2433	2626	114.096	113.872	119.558	106.36	110.121	107.961
Tb427v9_000125300	Chr10_core_Tb427v9	301252	301986	mRNA	-	3017	3378	2966	4005	3126	3357	113.822	114.763	111.761	135.692	121.826	118.835
Tb427v9_000125400	Chr10_core_Tb427v9	303406	304797	mRNA	-	12975	14301	13078	12736	12798	14136	258.301	256.377	260.034	227.695	263.185	264.051
Tb427v9_000125500	Chr10_core_Tb427v9	305842	306579	mRNA	-	4471	5182	4562	4852	4120	4660	167.99	175.335	171.2	163.72	159.91	164.288
Tb427v9_000125600	Chr10_core_Tb427v9	307329	307976	mRNA	-	2572	2573	2459	3166	2763	2855	110.081	99.1687	105.116	121.69	122.158	114.654
Tb427v9_000125700	Chr10_core_Tb427v9	309394	312009	mRNA	-	9221	10056	9258	7893	7521	8547	97.6456	95.8943	97.9177	75.0617	82.2717	84.924
Tb427v9_000125800	Chr10_core_Tb427v9	318034	318750	mRNA	-	279	310	278	154	224	305	10.7904	10.7966	10.7386	5.34879	8.94915	11.0682
Tb427v9_000125900	Chr10_core_Tb427v9	319273	320706	mRNA	-	2920	3283	2951	1509	2162	2801	56.4265	57.13	56.9559	26.1873	43.1575	50.7873
Tb427v9_000126100	Chr10_core_Tb427v9	325348	325980	mRNA	-	3410	3645	3397	3960	3401	3597	149.411	143.82	148.66	155.821	153.935	147.881
Tb427v9_000126200	Chr10_core_Tb427v9	327242	327571	mRNA	-	3506	3722	3201	3534	2355	2787	295.095	282.111	269.095	267.128	204.758	220.105
Tb427v9_000126300	Chr10_core_Tb427v9	331360	335022	mRNA	-	34141	37417	35395	24433	27584	32370	258.169	254.794	267.325	165.923	215.469	229.674
Tb427v9_000126400	Chr10_core_Tb427v9	336095	338416	mRNA	-	13839	14851	13699	13247	12027	13529	165.111	159.558	163.241	141.935	148.227	151.453
Tb427v9_000126500	Chr10_core_Tb427v9	340824	347795	mRNA	-	32394	34093	31469	19702	23773	26588	128.681	121.958	124.854	70.2851	97.5518	99.1012
Tb427v9_000126600	Chr10_core_Tb427v9	349195	350004	mRNA	-	2378	2735	2395	2958	2539	2710	81.3973	84.304	81.879	90.928	89.7761	87.038
Tb427v9_000126700	Chr10_core_Tb427v9	350528	352678	mRNA	-	2928	3181	2873	3455	3092	3349	37.712	36.8947	36.9584	39.963	41.1384	40.473
Tb427v9_000126800	Chr10_core_Tb427v9	357103	358797	mRNA	-	3286	3394	3094	2002	2435	2839	53.7156	49.9618	50.5153	29.3899	41.118	43.5452
Tb427v9_000126900	Chr10_core_Tb427v9	360419	361867	mRNA	-	7374	8443	7622	7705	7189	7504	141.02	145.401	145.585	132.328	142.019	134.652
Tb427v9_000127000	Chr10_core_Tb427v9	362729	365212	mRNA	-	9231	9408	8518	7663	7414	8229	102.948	94.4843	94.8804	76.7486	85.4127	86.111
Tb427v9_000127100	Chr10_core_Tb427v9	366737	367093	mRNA	-	4016	4210	3829	4286	3904	4544	312.385	294.898	297.475	299.399	313.694	331.647
Tb427v9_000127200	Chr10_core_Tb427v9	367466	367810	mRNA	-	1263	1384	1231	1672	1468	1478	101.67	100.327	98.9727	120.872	122.071	111.636
Tb427v9_000127300	Chr10_core_Tb427v9	368935	369264	mRNA	-	8770	9429	8405	9701	6891	6824	738.159	714.676	706.574	733.278	599.146	538.929
Tb427v9_000127400	Chr10_core_Tb427v9	369655	370728	mRNA	-	1527	1465	1303	1637	1471	1513	39.4081	34.0469	33.5862	37.94	39.2157	36.6376
Tb427v9_000127500	Chr10_core_Tb427v9	371733	372176	mRNA	-	2513	2487	2438	2835	2458	2775	157.085	139.995	152.211	159.147	158.717	162.76
Tb427v9_000127600	Chr10_core_Tb427v9	372509	372697	mRNA	-	1067	1059	941	1042	1121	1349	157.164	140.468	138.435	137.835	170.567	186.441
Tb427v9_000127700	Chr10_core_Tb427v9	374340	376007	mRNA	-	5876	5966	5336	5230	5310	5921	97.6096	89.2456	88.5311	78.0215	91.1183	92.2885
Tb427v9_000127800	Chr10_core_Tb427v9	376821	378716	mRNA	-	9485	10378	9242	8862	7116	7795	138.604	136.566	134.888	116.298	107.417	106.88
Tb427v9_000127900	Chr10_core_Tb427v9	379969	380352	mRNA	-	721	728	702	839	660	717	52.1294	47.3993	50.6937	54.4768	49.2937	48.6417
Tb427v9_000128000	Chr10_core_Tb427v9	380479	380997	mRNA	-	886	1000	893	1053	856	907	47.3642	48.1404	47.6801	50.553	47.2705	45.4952
Tb427v9_000128100	Chr10_core_Tb427v9	381191	382078	mRNA	-	1756	1985	1814	2256	1783	1888	54.821	55.8054	56.5626	63.2504	57.5009	55.3053
Tb427v9_000128200	Chr10_core_Tb427v9	382311	382689	mRNA	-	156	163	158	224	156	159	11.4282	10.7531	11.5606	14.7368	11.8054	10.9293
Tb427v9_000128400	Chr10_core_Tb427v9	387545	388711	mRNA	+	2088	2327	2092	2834	2258	2364	49.5882	49.7665	49.6225	60.4435	55.3952	52.679
Tb427v9_000128500	Chr10_core_Tb427v9	388946	389884	mRNA	+	1790	2074	1753	2564	1970	2177	52.8441	55.1373	51.6886	67.9772	60.0772	60.3037
Tb427v9_000128600	Chr10_core_Tb427v9	389995	391591	mRNA	+	3920	4066	3625	4635	4272	4537	68.0142	63.5292	62.819	72.2212	76.5676	73.8625
Tb427v9_000128800	Chr10_core_Tb427v9	393836	395626	mRNA	+	2965	2743	2439	2869	2148	2591	45.8689	38.2131	37.6855	39.8589	34.3264	37.6099
Tb427v9_000128900	Chr10_core_Tb427v9	395979	397052	mRNA	+	2843	2997	2738	3268	2681	2880	73.3709	69.6508	70.5748	75.7409	71.4733	69.7399
Tb427v9_000129000	Chr10_core_Tb427v9	397289	398437	mRNA	+	2329	2438	2220	2840	2272	2566	56.179	52.9579	53.4844	61.5212	56.6126	58.0769
Tb427v9_000129100	Chr10_core_Tb427v9	398757	399485	mRNA	+	1967	2237	1947	2742	2518	2690	74.8203	76.6256	73.9691	93.6665	98.9398	96.0084
Tb427v9_000129300	Chr10_core_Tb427v9	401374	402168	mRNA	-	1770	1835	1662	2245	1685	1783	61.7304	57.6308	57.893	70.3143	60.7052	58.3471
Tb427v9_000129400	Chr10_core_Tb427v9	402504	402725	mRNA	-	707	784	761	1061	862	852	88.5877	88.4633	95.2375	119.391	111.574	100.17
Tb427v9_000129500	Chr10_core_Tb427v9	408598	408907	mRNA	-	1	0	0	3	3	2	0.0896165	0	0	0.241441	0.277721	0.168174
Tb427v9_000129600	Chr10_core_Tb427v9	410290	411315	mRNA	+	2782	3184	2791	3589	2870	3005	75.1588	77.462	75.3098	87.0758	80.0949	76.1744
Tb427v9_000129700	Chr10_core_Tb427v9	411571	411891	mRNA	+	2575	2863	2588	3398	2819	2994	222.83	223.106	223.681	264.071	251.995	243.103
Tb427v9_000129800	Chr10_core_Tb427v9	412136	412930	mRNA	+	1117	1212	1099	1373	1126	1120	38.9564	38.0646	38.2818	43.0029	40.5662	36.651
Tb427v9_000129900	Chr10_core_Tb427v9	414423	415115	mRNA	+	2581	2776	2577	3023	2623	2980	103.283	100.035	102.997	108.638	108.427	111.892
Tb427v9_000130000	Chr10_core_Tb427v9	415293	416843	mRNA	+	3182	3533	3094	3654	2794	3351	56.848	56.8396	55.2083	58.6253	51.5634	56.1734
Tb427v9_000130100	Chr10_core_Tb427v9	416908	418209	mRNA	+	3515	3924	3394	4159	3668	4025	74.816	75.2127	72.1523	79.4986	80.6489	80.3853
Tb427v9_000130200	Chr10_core_Tb427v9	418556	419638	mRNA	+	3168	3431	2874	3777	3029	3341	81.0782	79.0738	73.4641	86.8096	80.079	80.2301
Tb427v9_000130300	Chr10_core_Tb427v9	421294	421839	mRNA	+	1756	1932	1773	2196	1882	2033	89.2225	88.3995	89.9763	100.204	98.7802	96.9235
Tb427v9_000130400	Chr10_core_Tb427v9	422216	422794	mRNA	+	2181	2348	2094	2846	2587	2687	104.49	101.3	100.199	122.449	128.031	120.789
Tb427v9_000130500	Chr10_core_Tb427v9	423318	428102	mRNA	+	11612	12305	11507	9962	9990	11155	67.2144	64.1401	66.5253	51.7849	59.7339	60.5852
Tb427v9_000130600	Chr10_core_Tb427v9	428648	431068	mRNA	+	3825	3927	3646	3088	3045	3530	43.7686	40.4655	41.6694	31.7329	35.993	37.9007
Tb427v9_000130700	Chr10_core_Tb427v9	432794	437398	mRNA	+	8709	9856	8939	7509	7573	8833	52.3817	53.3832	53.6994	40.5597	47.0521	49.8495
Tb427v9_000130900	Chr10_core_Tb427v9	438743	440686	mRNA	+	4618	4755	4427	5538	4893	5309	65.8154	61.0263	63.0162	70.8807	72.0359	70.9951
Tb427v9_000131000	Chr10_core_Tb427v9	441600	442637	mRNA	+	2264	2402	2307	2539	2256	2674	60.4567	57.7608	61.5297	60.888	62.231	66.9994
Tb427v9_000131100	Chr10_core_Tb427v9	442997	445132	mRNA	+	3508	3709	3463	4114	3452	3711	45.4997	43.321	44.8611	47.9197	46.2508	45.1629
Tb427v9_000131200	Chr10_core_Tb427v9	445470	447716	mRNA	+	4308	4342	3822	4556	3751	3924	53.1144	48.208	47.0648	50.4455	47.7732	45.395
Tb427v9_000131300	Chr10_core_Tb427v9	448095	452312	mRNA	+	13303	14697	13322	10450	11299	13215	87.3559	86.9089	87.3739	61.6255	76.6449	81.4239
Tb427v9_000131400	Chr10_core_Tb427v9	453542	455662	mRNA	+	6256	6911	6367	6588	6500	7130	81.716	81.2913	83.0644	77.2798	87.7049	87.386
Tb427v9_000131500	Chr10_core_Tb427v9	456052	458643	mRNA	+	152	176	131	182	148	174	1.62451	1.69389	1.39836	1.74684	1.63396	1.7449
Tb427v9_000131600	Chr10_core_Tb427v9	458990	460438	mRNA	+	3522	3979	3617	4203	3782	4161	67.3546	68.5243	69.0869	72.1837	74.7136	74.6651
Tb427v9_000131700	Chr10_core_Tb427v9	460866	461354	mRNA	+	2363	2661	2359	2535	2084	2263	134.088	135.977	133.698	129.183	122.159	120.491
Tb427v9_000131800	Chr10_core_Tb427v9	461711	464302	mRNA	+	240	315	261	322	266	336	2.56502	3.03167	2.78605	3.09056	2.93671	3.36946
Tb427v9_000132000	Chr10_core_Tb427v9	466733	468148	mRNA	+	33130	40260	37170	30613	33002	36472	648.353	709.507	726.527	538.019	667.161	669.717
Tb427v9_000132200	Chr10_core_Tb427v9	471709	473550	mRNA	+	4252	4546	4135	5077	4647	4855	63.9567	61.5765	62.1209	68.5806	72.2047	68.521
Tb427v9_000132400	Chr10_core_Tb427v9	477931	479169	mRNA	+	2403	2535	2372	3251	2739	3022	53.7501	51.0619	52.9919	65.3047	63.2875	63.4252
Tb427v9_000132600	Chr10_core_Tb427v9	482851	483450	mRNA	+	1402	1373	1150	1619	1461	1562	64.8138	57.1588	53.099	67.2153	69.7702	67.7552
Tb427v9_000132700	Chr10_core_Tb427v9	484104	484853	mRNA	+	4563	4720	4314	5510	3961	4522	168.7	157.145	159.299	182.944	151.276	156.869
Tb427v9_000132900	Chr10_core_Tb427v9	487191	488540	mRNA	+	0	0	0	0	0	0	0	0	0	0	0	0
Tb427v9_000133000	Chr10_core_Tb427v9	489367	490716	mRNA	+	0	0	0	0	0	0	0	0	0	0	0	0
Tb427v9_000133100	Chr10_core_Tb427v9	491543	492892	mRNA	+	0	0	0	0	0	0	0	0	0	0	0	0
Tb427v9_000133300	Chr10_core_Tb427v9	495894	497243	mRNA	+	0	0	0	0	0	0	0	0	0	0	0	0
Tb427v9_000133400	Chr10_core_Tb427v9	498067	499416	mRNA	+	0	0	0	0	0	0	0	0	0	0	0	0
Tb427v9_000133500	Chr10_core_Tb427v9	500242	501591	mRNA	+	0	0	0	0	0	0	0	0	0	0	0	0
Tb427v9_000133600	Chr10_core_Tb427v9	502418	503767	mRNA	+	0	0	0	0	0	0	0	0	0	0	0	0
Tb427v9_000133700	Chr10_core_Tb427v9	504599	505948	mRNA	+	0	0	0	0	0	0	0	0	0	0	0	0
Tb427v9_000133800	Chr10_core_Tb427v9	507076	508122	mRNA	+	0	0	0	0	0	0	0	0	0	0	0	0
Tb427v9_000133900	Chr10_core_Tb427v9	509254	510300	mRNA	+	0	0	0	0	0	0	0	0	0	0	0	0
Tb427v9_000134000	Chr10_core_Tb427v9	510855	511439	mRNA	+	986	1191	986	1405	1196	1299	46.7531	50.8555	46.696	59.829	58.5821	57.7942
Tb427v9_000134300	Chr10_core_Tb427v9	516784	517428	mRNA	+	1727	1724	1572	2121	1763	1840	74.2597	66.7561	67.5122	81.9036	78.3092	74.237
Tb427v9_000134400	Chr10_core_Tb427v9	518270	518785	mRNA	+	2180	2395	2160	2551	2298	2558	117.218	115.968	116.001	123.183	127.641	129.057
Tb427v9_000134500	Chr10_core_Tb427v9	519429	519620	mRNA	+	802	937	831	1238	842	1023	116.275	122.334	120.333	161.189	126.103	139.165
Tb427v9_000134600	Chr10_core_Tb427v9	519831	521255	mRNA	+	2378	2632	2331	3231	2777	3064	46.2432	46.0909	45.2739	56.4255	55.7844	55.9071
Tb427v9_000134700	Chr10_core_Tb427v9	521842	522669	mRNA	+	12418	14773	12991	9473	9911	11704	415.808	445.454	434.463	284.859	342.814	367.72
Tb427v9_000134800	Chr10_core_Tb427v9	525239	526255	mRNA	+	2816	3143	2792	3298	2621	3118	76.7512	77.1418	76.0042	80.7244	73.7938	79.739
Tb427v9_000134900	Chr10_core_Tb427v9	527329	529317	mRNA	+	3022	3355	3097	3545	3454	3787	42.0944	42.0838	43.0864	44.3453	49.6996	49.4957
Tb427v9_000135000	Chr10_core_Tb427v9	530973	534284	mRNA	+	4734	4861	4258	5299	5381	5879	39.5927	36.6105	35.5682	39.8	46.489	46.1352
Tb427v9_000135100	Chr10_core_Tb427v9	535494	537296	mRNA	+	4278	4598	4229	5243	4711	5249	65.7404	63.6288	64.9081	72.3558	74.7833	75.685
Tb427v9_000135200	Chr10_core_Tb427v9	537857	539623	mRNA	+	18206	21004	18846	16573	15720	17477	285.476	296.586	295.151	233.377	254.629	257.137
Tb427v9_000135300	Chr10_core_Tb427v9	541605	542504	mRNA	+	3144	3471	3138	3113	2830	2966	96.8432	96.2796	96.5404	86.1128	90.0478	85.7235
Tb427v9_000135400	Chr10_core_Tb427v9	544293	546647	mRNA	+	5497	5831	5439	5855	5318	5646	64.6645	61.7697	63.904	61.8541	64.6232	62.3193
Tb427v9_000135500	Chr10_core_Tb427v9	547415	550216	mRNA	+	10002	10860	9791	9270	9066	10209	98.8827	96.6843	96.6784	82.3028	92.5868	94.7018
Tb427v9_000135600	Chr10_core_Tb427v9	551797	553320	mRNA	+	4103	4405	3980	4437	3977	4425	74.6016	72.1249	72.2768	72.4499	74.6968	75.4921
Tb427v9_000135700	Chr10_core_Tb427v9	554104	555354	mRNA	+	5161	5714	5149	5120	5237	5915	114.333	113.991	113.927	101.861	119.845	122.951
Tb427v9_000135800	Chr10_core_Tb427v9	556566	557144	mRNA	+	1939	2006	1783	2811	1932	2071	92.8959	86.5451	85.3177	120.943	95.615	93.098
Tb427v9_000135900	Chr10_core_Tb427v9	557494	558939	mRNA	+	2648	2659	2433	3290	2810	2861	50.7454	45.887	46.5683	56.6208	55.6269	51.4444
Tb427v9_000136000	Chr10_core_Tb427v9	559366	560511	mRNA	+	2867	3159	2654	3540	2818	2986	69.3376	68.7992	64.1078	76.8858	70.4015	67.7599
Tb427v9_000136100	Chr10_core_Tb427v9	560955	561785	mRNA	+	3368	3608	3193	4138	3570	4129	112.367	108.4	106.399	123.983	123.037	129.257
Tb427v9_000136200	Chr10_core_Tb427v9	563123	563416	mRNA	+	1078	1175	969	1199	987	1224	101.882	100.002	91.4686	101.765	96.3598	108.543
Tb427v9_000136300	Chr10_core_Tb427v9	564459	565247	mRNA	+	3368	3527	3065	3546	3108	3392	118.357	111.614	107.577	111.908	112.824	111.845
Tb427v9_000136500	Chr10_core_Tb427v9	566913	567920	mRNA	+	10115	10704	9514	9351	7717	8564	278.152	265.067	261.306	230.928	219.213	220.971
Tb427v9_000136600	Chr10_core_Tb427v9	568958	571708	mRNA	+	9177	9852	8742	7801	7552	8418	92.409	89.3369	87.9212	70.5449	78.5554	79.5361
Tb427v9_000136700	Chr10_core_Tb427v9	573229	574368	mRNA	+	2445	2729	2344	2023	1884	2179	59.4431	59.7474	56.918	44.1693	47.3155	49.7075
Tb427v9_000136800	Chr10_core_Tb427v9	579050	579511	mRNA	-	1181	1343	1168	1887	1320	1393	70.9407	72.6464	70.0741	101.793	81.9067	78.5124
Tb427v9_000136900	Chr10_core_Tb427v9	580260	580652	mRNA	-	3178	3406	3273	4221	3850	4222	224.499	216.67	230.927	267.78	280.945	279.847
Tb427v9_000137000	Chr10_core_Tb427v9	583799	584245	mRNA	-	968	992	851	1027	928	1022	60.1017	55.4646	52.7728	57.2643	59.5196	59.5394
Tb427v9_000137100	Chr10_core_Tb427v9	587092	587715	mRNA	-	846	856	753	694	817	930	37.6035	34.263	33.4289	27.7025	37.5129	38.7867
Tb427v9_000137200	Chr10_core_Tb427v9	590271	591332	mRNA	-	9824	11707	11200	12689	11461	12718	256.401	275.15	291.957	297.413	308.997	311.452
Tb427v9_000137300	Chr10_core_Tb427v9	595060	595455	mRNA	-	3	1	3	16	16	13	0.210315	0.0631309	0.210058	1.00733	1.1587	0.855135
Tb427v9_000137400	Chr10_core_Tb427v9	597455	599746	mRNA	+	4657	5298	4627	5439	4503	4521	56.2895	57.6668	55.8586	59.0394	56.2242	51.2741
Tb427v9_000137500	Chr10_core_Tb427v9	600339	601991	mRNA	+	9926	11737	10541	10547	9353	10847	166.384	177.168	176.477	158.769	161.952	170.603
Tb427v9_000137600	Chr10_core_Tb427v9	603212	605986	mRNA	+	5208	5364	4864	4887	4743	5377	51.9889	48.2194	48.4957	43.8111	48.9095	50.3642
Tb427v9_000137700	Chr10_core_Tb427v9	607757	609433	mRNA	+	7232	7924	6915	6906	6025	6407	119.49	117.899	114.113	102.471	102.832	99.3274
Tb427v9_000137800	Chr10_core_Tb427v9	611017	612081	mRNA	+	2497	2553	2375	3333	2730	2966	64.9865	59.8341	61.7359	77.9008	73.3952	72.4299
Tb427v9_000137900	Chr10_core_Tb427v9	613009	614586	mRNA	+	4266	4855	4226	5450	4356	4735	74.9093	76.7709	74.1163	85.9435	79.0138	78.0147
Tb427v9_000138000	Chr10_core_Tb427v9	614818	617016	mRNA	+	4804	5287	4888	5382	4769	5373	60.5232	59.982	61.5062	60.8925	62.0649	63.5152
Tb427v9_000138100	Chr10_core_Tb427v9	617488	618156	mRNA	+	6418	7075	6483	5349	5378	6072	266.054	264.113	268.42	199.133	230.298	236.18
Tb427v9_000138200	Chr10_core_Tb427v9	620175	620864	mRNA	+	2523	2953	2714	3742	3145	3136	101.402	106.877	108.945	135.062	130.571	118.262
Tb427v9_000138300	Chr10_core_Tb427v9	621139	622212	mRNA	+	1574	1666	1535	2106	1652	1748	40.6211	38.7181	39.5662	48.8098	44.041	42.3282
Tb427v9_000138400	Chr10_core_Tb427v9	622653	623609	mRNA	+	2279	2417	2096	3352	2768	2938	66.0135	63.0461	60.6386	87.1955	82.8237	79.8513
Tb427v9_000138500	Chr10_core_Tb427v9	624280	627273	mRNA	+	640	623	597	704	599	667	5.92134	5.19064	5.51675	5.84944	5.72488	5.79038
Tb427v9_000138600	Chr10_core_Tb427v9	628164	628922	mRNA	+	192	159	173	208	152	204	7.0142	5.23079	6.31237	6.82405	5.73616	6.99277
Tb427v9_000138700	Chr10_core_Tb427v9	629363	630316	mRNA	+	2085	2268	1993	3417	2809	3193	60.5842	59.3457	57.8402	89.1662	84.3151	87.0551
Tb427v9_000138900	Chr10_core_Tb427v9	634866	635750	mRNA	+	1220	1296	1146	1479	1118	1321	38.2168	36.5588	35.8549	41.6068	36.1773	38.8274
Tb427v9_000139000	Chr10_core_Tb427v9	637279	638469	mRNA	+	2027	2199	2016	2457	2187	2452	47.1686	46.0805	46.8554	51.346	52.5713	53.538
Tb427v9_000139100	Chr10_core_Tb427v9	640054	640608	mRNA	+	1020	1195	1055	1517	1227	1303	50.9843	53.7895	52.6694	68.0964	63.3551	61.1115
Tb427v9_000139200	Chr10_core_Tb427v9	641181	642635	mRNA	+	6079	6776	6259	6124	6022	7018	115.775	116.211	119.057	104.742	118.474	125.411
Tb427v9_000139400	Chr10_core_Tb427v9	645929	646762	mRNA	+	2373	2684	2462	3299	2702	2811	78.8859	80.3483	81.7445	98.4885	92.787	87.6807
Tb427v9_000139500	Chr10_core_Tb427v9	647366	649672	mRNA	+	20769	23796	21279	20122	19007	21176	249.404	257.326	255.216	217	235.777	238.601
Tb427v9_000139600	Chr10_core_Tb427v9	650548	654075	mRNA	+	10895	11713	10680	10066	10366	12197	85.5398	82.8136	83.7494	70.974	84.0722	89.8537
Tb427v9_000139800	Chr10_core_Tb427v9	656715	657080	mRNA	+	2444	2635	2334	2815	2346	2626	185.419	180.023	176.858	191.793	183.858	186.935
Tb427v9_000139900	Chr10_core_Tb427v9	657532	659259	mRNA	+	7520	8419	7755	9176	8196	8806	120.579	121.565	124.195	132.132	135.755	132.487
Tb427v9_000140000	Chr10_core_Tb427v9	659716	661728	mRNA	+	4622	5097	4685	5392	4727	5342	63.6134	63.1722	64.4017	66.6454	67.2054	68.9865
Tb427v9_000140200	Chr10_core_Tb427v9	665082	666803	mRNA	+	4502	4509	4190	5470	4705	4910	72.4388	65.3339	67.3362	79.0414	78.2033	74.1291
Tb427v9_000140500	Chr10_core_Tb427v9	670286	671671	mRNA	+	4151	4483	3959	5075	4428	4730	82.9945	80.7157	79.059	91.1243	91.4544	88.736
Tb427v9_000140600	Chr10_core_Tb427v9	672246	674414	mRNA	+	8964	9619	8705	10669	9112	10110	114.496	110.639	111.052	122.381	120.227	121.166
Tb427v9_000140700	Chr10_core_Tb427v9	674787	675935	mRNA	+	8454	8834	8394	7596	6821	7636	203.923	191.891	202.229	164.547	169.962	172.827
Tb427v9_000140800	Chr10_core_Tb427v9	677151	681743	mRNA	+	10206	10882	10174	9306	9839	10725	61.546	59.0944	61.2781	50.3975	61.2909	60.6853
Tb427v9_000140900	Chr10_core_Tb427v9	682532	685738	mRNA	+	7084	7621	6796	7116	6371	7348	61.1873	59.2772	58.6281	55.1976	56.8448	59.5517
Tb427v9_000141000	Chr10_core_Tb427v9	686399	686881	mRNA	+	2216	2427	2165	2938	2252	2412	127.312	125.563	124.23	151.584	133.65	130.023
Tb427v9_000141100	Chr10_core_Tb427v9	687175	688191	mRNA	+	5958	6873	6076	5726	5413	5892	162.388	168.691	165.402	140.154	152.402	150.681
Tb427v9_000141200	Chr10_core_Tb427v9	689172	690662	mRNA	+	1652	1656	1493	2079	1924	2074	30.7023	27.7149	27.7134	34.6989	36.9373	36.1669
Tb427v9_000141300	Chr10_core_Tb427v9	691238	691648	mRNA	+	1075	1125	968	1498	1228	1365	72.6058	68.4239	65.2991	90.8607	85.6764	86.5042
Tb427v9_000141400	Chr10_core_Tb427v9	692166	692507	mRNA	+	19959	22700	20254	24326	19885	21871	1620.81	1660.01	1642.75	1774.04	1668.08	1666.49
Tb427v9_000141500	Chr10_core_Tb427v9	693073	694212	mRNA	+	3805	4016	3594	4042	3482	3941	92.5076	87.9244	87.271	88.2512	87.4484	89.9023
Tb427v9_000141600	Chr10_core_Tb427v9	695378	697720	mRNA	+	5302	5810	5139	6041	5402	5936	62.6901	61.8626	60.6886	64.1461	65.9803	65.856
Tb427v9_000141800	Chr10_core_Tb427v9	703203	711284	mRNA	+	36293	40701	37220	25914	28448	33327	124.367	125.597	127.388	79.7476	100.701	107.157
Tb427v9_000141900	Chr10_core_Tb427v9	712427	713716	mRNA	+	0	0	0	0	0	0	0	0	0	0	0	0
Tb427v9_000142000	Chr10_core_Tb427v9	714750	716039	mRNA	+	0	0	0	0	0	0	0	0	0	0	0	0
Tb427v9_000142100	Chr10_core_Tb427v9	717073	718362	mRNA	+	0	0	0	0	0	0	0	0	0	0	0	0
Tb427v9_000142200	Chr10_core_Tb427v9	719433	722033	mRNA	+	14869	15958	14539	10763	11967	14175	158.363	153.054	154.66	102.946	131.661	141.657
Tb427v9_000142300	Chr10_core_Tb427v9	724755	725897	mRNA	+	4062	4239	3854	3956	3886	4176	98.4964	92.5628	93.3386	86.1466	97.3382	95.0129
Tb427v9_000142400	Chr10_core_Tb427v9	727288	730458	mRNA	+	6160	6909	6245	6191	5642	6433	53.8106	54.3495	54.4865	48.5679	50.912	52.7282
Tb427v9_000142500	Chr10_core_Tb427v9	731864	734113	mRNA	+	6660	6948	6329	6280	5358	6051	82.0033	77.0388	77.8326	69.4414	68.1491	69.9079
Tb427v9_000142600	Chr10_core_Tb427v9	736360	737424	mRNA	+	4236	4616	4031	4885	4274	4532	110.245	108.184	104.782	114.175	114.905	110.672
Tb427v9_000142800	Chr10_core_Tb427v9	743638	745944	mRNA	+	5922	6480	5879	7291	6984	7675	71.1141	70.0737	70.5115	78.6278	86.6346	86.4783
Tb427v9_000142900	Chr10_core_Tb427v9	746900	747247	mRNA	+	1741	1896	1696	2431	1877	2046	138.936	136.254	135.18	174.222	154.732	153.202
Tb427v9_000143000	Chr10_core_Tb427v9	749036	749953	mRNA	+	133	146	124	179	132	136	4.01632	3.97029	3.73997	4.85436	4.11767	3.85352
Tb427v9_000143100	Chr10_core_Tb427v9	750412	753426	mRNA	+	587	610	591	605	623	651	5.39313	5.04691	5.42325	4.99183	5.91278	5.61211
Tb427v9_000143200	Chr10_core_Tb427v9	753784	756141	mRNA	+	459	527	424	505	459	485	5.39262	5.57558	4.97533	5.32819	5.57057	5.34651
Tb427v9_000143300	Chr10_core_Tb427v9	757101	760772	mRNA	+	1501	1704	1516	1739	1665	1772	11.3225	11.5751	11.4217	11.7805	12.9741	12.542
Tb427v9_000143400	Chr10_core_Tb427v9	761135	763456	mRNA	+	2115	2381	2016	2621	2359	2603	25.2337	25.5814	24.0232	28.0828	29.0736	29.1399
Tb427v9_000143500	Chr10_core_Tb427v9	765278	766195	mRNA	+	0	0	0	0	0	0	0	0	0	0	0	0
Tb427v9_000143900	Chr10_core_Tb427v9	777373	779694	mRNA	+	1174	1355	1199	1610	1443	1522	14.0068	14.5581	14.2876	17.2504	17.7843	17.0384
Tb427v9_000144000	Chr10_core_Tb427v9	781515	782432	mRNA	+	227	227	228	270	243	280	6.85493	6.17299	6.87672	7.32222	7.58025	7.93372
Tb427v9_000144100	Chr10_core_Tb427v9	782841	783248	mRNA	+	2169	2433	2259	2603	2193	2478	147.575	149.069	153.51	159.048	154.131	158.196
Tb427v9_000144200	Chr10_core_Tb427v9	784971	785453	mRNA	-	51	50	48	90	72	93	2.93001	2.5868	2.75429	4.64348	4.27299	5.01331
Tb427v9_000144300	Chr10_core_Tb427v9	788638	789066	mRNA	+	261	270	245	716	558	573	16.8866	15.7311	15.8321	41.6023	37.2938	34.7856
Tb427v9_000144400	Chr10_core_Tb427v9	789522	790238	mRNA	+	2659	2870	2484	3025	2688	2864	102.838	99.9558	95.952	105.066	107.39	103.932
Tb427v9_000144500	Chr10_core_Tb427v9	793062	794246	mRNA	+	3632	4051	3651	4287	3242	3579	84.9455	85.3198	85.2856	90.043	78.3263	78.5413
Tb427v9_000144600	Chr10_core_Tb427v9	794430	796931	mRNA	+	5038	5283	4621	4952	4751	5172	55.7816	52.6752	51.102	49.2397	54.3398	53.732
Tb427v9_000144700	Chr10_core_Tb427v9	797353	799449	mRNA	+	3907	4155	3532	3971	3557	3983	51.6177	49.4332	46.6064	47.1147	48.5444	49.375
Tb427v9_000144800	Chr10_core_Tb427v9	800181	801914	mRNA	+	2628	2830	2479	2571	2409	2531	41.9926	40.7218	39.5634	36.8936	39.7635	37.9474
Tb427v9_000144900	Chr10_core_Tb427v9	802537	803235	mRNA	+	2460	2515	2287	3278	2586	2699	97.5947	89.8508	90.6205	116.789	105.979	100.47
Tb427v9_000145000	Chr10_core_Tb427v9	803856	806210	mRNA	+	7041	7763	7168	6568	5892	6497	82.8275	82.2361	84.2184	69.3865	71.5983	71.7125
Tb427v9_000145100	Chr10_core_Tb427v9	806759	808651	mRNA	+	4357	4704	4213	5031	4135	4556	63.7695	61.9991	61.5866	66.1274	62.5174	62.5678
Tb427v9_000145200	Chr10_core_Tb427v9	809293	809910	mRNA	+	2722	3073	2727	3355	2806	3093	122.166	124.199	122.241	135.225	130.092	130.252
Tb427v9_000145300	Chr10_core_Tb427v9	810317	810709	mRNA	+	2002	2034	1923	2362	2123	2268	141.424	129.391	135.678	149.845	154.921	150.33
Tb427v9_000145400	Chr10_core_Tb427v9	811174	813345	mRNA	+	6896	7358	6360	6918	6021	6742	87.9597	84.5161	81.0239	79.2444	79.3333	80.6895
Tb427v9_000145500	Chr10_core_Tb427v9	813655	815001	mRNA	+	1382	1500	1260	1423	1443	1608	28.4321	27.7898	25.8905	26.291	30.6668	31.0405
Tb427v9_000145600	Chr10_core_Tb427v9	815213	815788	mRNA	+	555	666	516	628	465	563	26.7283	28.8832	24.8198	27.1606	23.133	25.4407
Tb427v9_000145700	Chr10_core_Tb427v9	816540	817283	mRNA	+	6834	7722	7318	8115	6845	7772	254.702	259.167	272.408	271.611	263.531	271.789
Tb427v9_000145800	Chr10_core_Tb427v9	818590	820275	mRNA	+	21632	23372	21439	23748	21659	23316	355.503	345.888	351.901	350.49	367.693	359.536
Tb427v9_000145900	Chr10_core_Tb427v9	821749	822195	mRNA	+	473	591	551	438	373	418	29.3679	33.0439	34.169	24.4223	23.9233	24.3517
Tb427v9_000146000	Chr10_core_Tb427v9	824842	825963	mRNA	+	5163	5482	5005	5343	4377	4859	127.539	121.947	123.485	118.53	111.691	112.624
Tb427v9_000146100	Chr10_core_Tb427v9	827174	828097	mRNA	+	2136	2152	2070	2751	2215	2420	64.0835	58.1406	62.0275	74.1203	68.6465	68.1243
Tb427v9_000146200	Chr10_core_Tb427v9	828684	830795	mRNA	+	13748	15986	14522	9263	9728	11562	180.342	188.839	190.263	109.122	131.82	142.309
Tb427v9_000146300	Chr10_core_Tb427v9	833571	834035	mRNA	+	658	809	677	909	752	845	39.2694	43.478	40.354	48.7185	46.3603	47.3181
Tb427v9_000146400	Chr10_core_Tb427v9	834731	834979	mRNA	+	21238	24106	20713	24145	19489	21472	2371.42	2423.89	2309.97	2421.16	2247.94	2249.62
Tb427v9_000146500	Chr10_core_Tb427v9	835415	836236	mRNA	+	1658	1856	1715	2212	1906	2090	55.9227	56.3734	57.7746	67.0024	66.4089	66.1441
Tb427v9_000146600	Chr10_core_Tb427v9	836703	838328	mRNA	+	1814	1934	1783	2332	2331	2562	30.9122	29.6785	30.3469	35.6881	41.0332	40.9651
Tb427v9_000146700	Chr10_core_Tb427v9	839383	842223	mRNA	+	6671	7289	6425	5586	5378	6084	65.0458	64.0013	62.5706	48.9137	54.1688	55.662
Tb427v9_000146800	Chr10_core_Tb427v9	843033	844703	mRNA	+	3584	3817	3603	4260	4214	4476	59.4289	56.9961	59.671	63.4368	72.1813	69.6405
Tb427v9_000146900	Chr10_core_Tb427v9	845055	846104	mRNA	+	3215	3597	3181	4363	3601	4045	84.8696	85.5075	83.8695	103.433	98.1961	100.192
Tb427v9_000147000	Chr10_core_Tb427v9	846711	849386	mRNA	+	4545	4959	4560	3980	4017	4493	47.0497	46.2285	47.1473	37.0005	42.9561	43.6416
Tb427v9_000147100	Chr10_core_Tb427v9	852105	853742	mRNA	+	9729	10515	9739	9381	8550	9443	164.576	160.177	164.544	142.511	149.405	149.882
Tb427v9_000147200	Chr10_core_Tb427v9	856093	858915	mRNA	+	6861	7103	6704	7670	7909	9110	67.3251	62.7659	65.7041	67.5906	80.1699	83.8783
Tb427v9_000147300	Chr10_core_Tb427v9	860295	860639	mRNA	+	2818	3159	2763	3511	2934	3036	226.845	228.997	222.146	253.817	243.977	229.315
Tb427v9_000147400	Chr10_core_Tb427v9	860918	861262	mRNA	+	3575	4010	3420	4282	3359	3477	287.782	290.687	274.969	309.554	279.317	262.624
Tb427v9_000147500	Chr10_core_Tb427v9	861669	865487	mRNA	+	8047	8441	7816	7337	6905	8024	58.3639	55.1312	56.6193	47.7893	51.7338	54.6064
Tb427v9_000147600	Chr10_core_Tb427v9	867539	868900	mRNA	+	354	373	344	227	224	222	7.20264	6.83424	6.99062	4.14778	4.708	4.23822
Tb427v9_000147700	Chr10_core_Tb427v9	870015	870346	mRNA	+	77	78	58	41	27	31	6.44183	5.87633	4.84636	3.08038	2.33336	2.43345
Tb427v9_000147900	Chr10_core_Tb427v9	875525	877378	mRNA	+	3986	4313	3895	3853	3395	3982	59.5674	58.0421	58.1363	51.7097	52.4096	55.836
Tb427v9_000148000	Chr10_core_Tb427v9	878509	880935	mRNA	+	7120	7951	7314	6995	6743	7643	81.271	81.7279	83.3834	71.7043	79.5077	81.858
Tb427v9_000148100	Chr10_core_Tb427v9	881527	883593	mRNA	+	4674	5379	4877	5555	5219	5762	62.6477	64.9248	65.2887	66.8655	72.2609	72.4655
Tb427v9_000148200	Chr10_core_Tb427v9	884404	886287	mRNA	+	5855	6202	5499	6986	6361	6983	86.1039	82.1336	80.7698	92.2627	96.6322	96.3563
Tb427v9_000148300	Chr10_core_Tb427v9	886973	889612	mRNA	+	8964	9881	8667	8159	7463	8247	94.0608	93.3686	90.8333	76.8857	80.8948	81.1979
Tb427v9_000148400	Chr10_core_Tb427v9	890582	895990	mRNA	+	10667	11375	10687	9074	10011	11413	54.62	52.451	54.6556	41.7263	52.9526	54.8342
Tb427v9_000148500	Chr10_core_Tb427v9	897261	898460	mRNA	+	5751	6063	5521	5971	5376	6029	132.822	126.098	127.354	123.844	128.259	130.651
Tb427v9_000148600	Chr10_core_Tb427v9	900113	901261	mRNA	+	1990	2250	1993	2269	1929	2277	48.0018	48.8742	48.0155	49.1519	48.0659	51.5358
Tb427v9_000148700	Chr10_core_Tb427v9	902599	903279	mRNA	+	4074	4406	4033	3960	3488	3720	165.905	161.575	164.034	144.822	146.728	142.142
Tb427v9_000148900	Chr10_core_Tb427v9	909202	910371	mRNA	+	8036	8374	7926	7521	6883	7742	190.358	178.631	187.523	159.996	168.426	172.079
Tb427v9_000149000	Chr10_core_Tb427v9	911764	914487	mRNA	+	6345	6793	6275	6501	5653	6260	64.5254	62.209	63.7356	59.3719	59.3852	59.7331
Tb427v9_000149100	Chr10_core_Tb427v9	914878	915852	mRNA	+	2895	3065	2779	4007	3224	3464	82.3069	78.4713	78.9124	102.308	94.6853	92.4075
Tb427v9_000149200	Chr10_core_Tb427v9	916118	917797	mRNA	+	4355	4331	3896	5103	4376	4807	71.8264	64.3245	64.1777	75.5828	74.5544	74.3895
Tb427v9_000149300	Chr10_core_Tb427v9	918669	920288	mRNA	+	1817	2036	1767	1598	1770	1946	31.0781	31.3596	30.186	24.5458	31.2732	31.2309
Tb427v9_000149400	Chr10_core_Tb427v9	922278	923774	mRNA	+	2643	2674	2468	3009	2481	2686	48.9229	44.5727	45.6278	50.0194	47.4397	46.6512
Tb427v9_000149500	Chr10_core_Tb427v9	924388	925314	mRNA	+	5624	5936	5305	6871	5561	6162	168.182	159.853	158.449	184.526	171.786	172.902
Tb427v9_000149600	Chr10_core_Tb427v9	927938	928588	mRNA	-	1006	1098	991	1344	1123	1228	42.8579	42.1239	42.1673	51.4202	49.4212	49.0878
Tb427v9_000149700	Chr10_core_Tb427v9	930933	931787	mRNA	-	4880	5451	4931	3940	3510	4046	158.237	159.169	159.696	114.732	117.57	123.1
Tb427v9_000149800	Chr10_core_Tb427v9	933557	935425	mRNA	-	5580	5902	5459	5156	4805	5249	82.7187	78.7883	80.8262	68.6411	73.5806	73.0109
Tb427v9_000149900	Chr10_core_Tb427v9	940055	941266	mRNA	-	12260	13691	12412	12599	13311	14545	280.345	281.923	283.474	258.726	314.422	312.074
Tb427v9_000150000	Chr10_core_Tb427v9	942157	943623	mRNA	-	4740	5224	4566	4979	4382	4814	89.5346	88.8604	86.1425	84.461	85.5037	85.3219
Tb427v9_000150100	Chr10_core_Tb427v9	945681	946547	mRNA	-	2594	3099	2816	2489	2274	2501	82.9466	89.2366	89.9354	71.4752	75.1137	75.0385
Tb427v9_000150200	Chr10_core_Tb427v9	947193	948596	mRNA	-	1665	1797	1670	1945	1627	1801	32.8627	31.9396	32.9211	34.4755	33.1724	33.3537
Tb427v9_000150300	Chr10_core_Tb427v9	950514	952022	mRNA	-	2004	2252	2010	1688	1565	1970	36.7996	37.2397	36.8647	27.8368	29.6865	33.9432
Tb427v9_000150400	Chr10_core_Tb427v9	953250	953945	mRNA	-	8840	9864	8811	10407	8896	9259	352.22	353.922	350.636	372.382	366.148	346.153
Tb427v9_000150500	Chr10_core_Tb427v9	954535	956061	mRNA	-	4025	4190	3867	4747	4335	4754	73.0395	68.4697	70.0867	77.3593	81.2608	80.9455
Tb427v9_000150600	Chr10_core_Tb427v9	956563	958068	mRNA	-	3871	4207	3768	4819	4161	4674	71.2251	69.7068	69.2453	79.6285	79.0875	80.6939
Tb427v9_000150700	Chr10_core_Tb427v9	958871	960313	mRNA	-	2022	2134	1913	2485	2200	2466	38.8295	36.9036	36.6915	42.8558	43.6419	44.4341
Tb427v9_000150800	Chr10_core_Tb427v9	962047	963603	mRNA	-	3519	3829	3415	3336	3364	3924	62.6262	61.3642	60.7011	53.3169	61.8433	65.5251
Tb427v9_000150900	Chr10_core_Tb427v9	964088	964939	mRNA	-	4480	5221	4502	5342	4237	4616	145.779	152.99	146.316	156.107	142.421	140.937
Tb427v9_000151000	Chr10_core_Tb427v9	965578	967680	mRNA	-	4445	4558	4205	4975	4245	4650	58.5579	54.073	55.3285	58.8584	57.7686	57.4789
Tb427v9_000151100	Chr10_core_Tb427v9	969197	972265	mRNA	-	6762	7720	6786	5858	6060	7322	61.0332	62.7482	61.175	47.4834	56.502	62.0101
Tb427v9_000151200	Chr10_core_Tb427v9	973288	984993	mRNA	-	22428	24016	22124	15444	17556	20611	53.0598	51.1645	52.2767	32.8123	42.9043	45.7526
Tb427v9_000151300	Chr10_core_Tb427v9	985557	988721	mRNA	-	7532	8102	7356	7750	6972	7834	65.9205	63.855	64.3015	60.9135	63.0329	64.3332
Tb427v9_000151400	Chr10_core_Tb427v9	989197	990984	mRNA	-	3947	4309	3736	4195	3626	3914	61.163	60.13	57.8227	58.3788	58.043	56.9095
Tb427v9_000151500	Chr10_core_Tb427v9	991591	998034	mRNA	-	16656	17793	16571	13732	14252	16740	71.5862	68.8653	71.1338	53.0022	63.2753	67.5081
Tb427v9_000151600	Chr10_core_Tb427v9	998420	998914	mRNA	-	13135	15116	13337	16123	11925	12843	736.291	763.043	746.701	811.647	690.523	675.504
Tb427v9_000151700	Chr10_core_Tb427v9	998977	999516	mRNA	-	29406	32453	29539	34153	30541	32464	1510.75	1501.43	1515.73	1575.75	1620.84	1564.95
Tb427v9_000151800	Chr10_core_Tb427v9	1000094	1002004	mRNA	-	3744	4106	3618	4923	4286	4823	54.2811	53.6074	52.3903	64.098	64.1897	65.6103
Tb427v9_000151900	Chr10_core_Tb427v9	1003050	1003712	mRNA	-	2371	2442	2213	2713	2430	2660	99.1791	91.9871	92.4569	101.915	105.001	104.403
Tb427v9_000152000	Chr10_core_Tb427v9	1005226	1011681	mRNA	-	9008	9720	9159	6371	7514	8893	38.6437	37.5499	39.2435	24.5448	33.2983	35.7965
Tb427v9_000152100	Chr10_core_Tb427v9	1012187	1014472	mRNA	-	5846	6173	5638	6546	5959	6354	70.8466	67.3673	68.2424	71.2423	74.5991	72.2519
Tb427v9_000152200	Chr10_core_Tb427v9	1015336	1017855	mRNA	-	5904	6239	5571	6051	5792	6474	64.903	61.7627	61.1675	59.7375	65.7729	66.7779
Tb427v9_000152300	Chr10_core_Tb427v9	1020179	1022401	mRNA	-	6714	7336	6632	5449	5497	6399	83.6727	82.3293	82.5498	60.9847	70.7666	74.8267
Tb427v9_000152400	Chr10_core_Tb427v9	1024381	1025820	mRNA	-	5303	5800	5405	5474	5344	5957	102.049	100.509	103.884	94.6002	106.231	107.561
Tb427v9_000152500	Chr10_core_Tb427v9	1028635	1030101	mRNA	-	5218	5740	5130	4069	4498	5152	98.5636	97.6376	96.783	69.0243	87.7672	91.3125
Tb427v9_000152600	Chr10_core_Tb427v9	1030358	1031128	mRNA	-	3807	3835	3266	3864	3350	3351	136.911	124.198	117.312	124.794	124.452	113.076
Tb427v9_000152700	Chr10_core_Tb427v9	1031444	1032214	mRNA	-	1490	1620	1415	1774	1438	1377	53.5848	52.4643	50.8255	57.2942	53.4213	46.4656
Tb427v9_000152800	Chr10_core_Tb427v9	1032588	1034084	mRNA	-	3534	3631	3320	4551	3638	3899	65.4156	60.5249	61.3793	75.6525	69.5629	67.7189
Tb427v9_000152900	Chr10_core_Tb427v9	1035791	1036261	mRNA	-	2077	2334	1833	1759	1362	1554	122.373	123.835	107.865	93.0714	82.8945	85.9096
Tb427v9_000153000	Chr10_core_Tb427v9	1038027	1039577	mRNA	-	3606	3889	3446	3221	2871	3287	64.4229	62.567	61.4893	51.6782	52.9844	55.1006
Tb427v9_000153100	Chr10_core_Tb427v9	1043571	1044791	mRNA	-	47801	51438	48217	42293	41957	46189	1084.98	1051.39	1093.09	862.098	983.765	983.71
Tb427v9_000153200	Chr10_core_Tb427v9	1045402	1046235	mRNA	-	2952	3302	2937	3693	3110	3337	98.1336	98.8488	97.5157	110.251	106.798	104.088
Tb427v9_000153300	Chr10_core_Tb427v9	1046743	1048791	mRNA	-	5694	5902	5345	6629	5607	6102	76.9899	71.8635	72.1828	80.4945	78.3154	77.416
Tb427v9_000153400	Chr10_core_Tb427v9	1049108	1050661	mRNA	-	2616	2693	2280	3023	2749	3039	46.6458	43.2418	40.605	48.4077	50.6349	50.8449
Tb427v9_000153500	Chr10_core_Tb427v9	1051093	1052139	mRNA	-	4423	5018	4535	5605	4628	4807	117.093	119.629	119.912	133.258	126.563	119.407
Tb427v9_000153600	Chr10_core_Tb427v9	1056450	1058123	mRNA	-	4800	4847	4330	2819	3182	3998	79.4496	72.2464	71.5826	41.9032	54.4065	62.0919
Tb427v9_000153700	Chr10_core_Tb427v9	1058740	1059846	mRNA	-	4973	5226	4749	5524	4778	5157	124.512	117.829	118.758	124.207	123.577	121.152
Tb427v9_000153800	Chr10_core_Tb427v9	1060330	1061322	mRNA	-	2504	2851	2481	3370	2878	3026	69.8987	71.6679	69.1721	84.4824	82.99	79.2584
Tb427v9_000154000	Chr10_core_Tb427v9	1066611	1066850	mRNA	-	1045	1073	1048	1327	1224	1335	121.078	111.954	121.277	138.077	146.497	145.135
Tb427v9_000154100	Chr10_core_Tb427v9	1067512	1069587	mRNA	-	4590	4818	4437	5486	4930	5242	61.2549	57.9012	59.1408	65.7485	67.9634	65.6398
Tb427v9_000154300	Chr10_core_Tb427v9	1070647	1070964	mRNA	-	14711	17682	15911	17555	16970	18543	1285.08	1390.95	1388.21	1377.18	1531.33	1519.88
Tb427v9_000154400	Chr10_core_Tb427v9	1073162	1073959	mRNA	-	2088	2214	2064	2673	2246	2446	72.5469	69.2721	71.6254	83.4044	80.6117	79.7419
Tb427v9_000154500	Chr10_core_Tb427v9	1074607	1074828	mRNA	-	2310	2557	2327	3002	2526	2737	289.445	288.521	291.219	337.805	326.955	321.789
Tb427v9_000154600	Chr10_core_Tb427v9	1075174	1075566	mRNA	-	1404	1574	1399	1715	1330	1427	99.1808	100.129	98.7069	108.799	97.0537	94.5859
Tb427v9_000154700	Chr10_core_Tb427v9	1076648	1077811	mRNA	-	4464	4859	4380	5212	4476	5049	106.29	104.185	104.162	111.448	110.092	112.801
Tb427v9_000154800	Chr10_core_Tb427v9	1078295	1085914	mRNA	-	16811	17557	15839	12589	13287	16061	61.1001	57.4634	57.497	41.0905	49.8856	54.7725
Tb427v9_000154900	Chr10_core_Tb427v9	1088013	1088756	mRNA	-	12363	14242	12674	12740	11792	13168	460.767	477.993	471.781	426.411	453.989	460.489
Tb427v9_000155100	Chr10_core_Tb427v9	1093242	1095836	mRNA	+	6567	7386	6796	6714	5502	6369	70.1041	71.0033	72.4601	64.3664	60.6732	63.7954
Tb427v9_000155200	Chr10_core_Tb427v9	1096191	1097174	mRNA	+	2642	2918	2626	2990	2389	2512	74.4262	74.0237	73.8851	75.6425	69.5199	66.3979
Tb427v9_000155300	Chr10_core_Tb427v9	1097627	1098557	mRNA	+	2344	2491	2205	2562	2012	2254	69.7945	66.7929	65.5755	68.5085	61.8859	62.9737
Tb427v9_000155400	Chr10_core_Tb427v9	1098834	1099697	mRNA	+	3019	3139	2906	3627	3090	3116	96.8721	90.7026	93.1323	104.516	102.422	93.8156
Tb427v9_000155500	Chr10_core_Tb427v9	1099921	1100283	mRNA	+	3002	3181	2845	3731	3042	3255	229.641	219.126	217.365	256.31	240.379	233.631
Tb427v9_000155600	Chr10_core_Tb427v9	1100552	1101112	mRNA	+	2011	2242	2027	2651	2184	2279	99.4421	99.8359	100.111	117.725	111.561	105.741
Tb427v9_000155700	Chr10_core_Tb427v9	1101377	1102789	mRNA	+	12326	13770	12939	13522	12139	13359	241.732	243.186	253.444	238.152	245.921	245.826
Tb427v9_000155800	Chr10_core_Tb427v9	1103290	1103841	mRNA	+	2565	2719	2399	2830	2471	2583	128.909	123.054	120.419	127.727	128.283	121.804
Tb427v9_000155900	Chr10_core_Tb427v9	1104247	1104852	mRNA	+	1681	1637	1444	2090	1740	1868	76.9412	67.4734	66.0127	85.9091	82.2698	80.225
Tb427v9_000156000	Chr10_core_Tb427v9	1105468	1106295	mRNA	+	2493	2845	2531	3151	2788	3068	83.4763	85.7859	84.6452	94.7526	96.4348	96.3914
Tb427v9_000156100	Chr10_core_Tb427v9	1106730	1108529	mRNA	+	3492	3638	3365	4024	3640	4118	53.7514	50.4279	51.7332	55.6256	57.8784	59.4762
Tb427v9_000156200	Chr10_core_Tb427v9	1109018	1109905	mRNA	+	5688	6141	5628	6422	5272	5496	177.575	172.645	175.487	180.051	170.019	160.995
Tb427v9_000156300	Chr10_core_Tb427v9	1110352	1112343	mRNA	+	4455	5111	4661	4802	4257	4832	61.9616	64.0138	64.7476	59.979	61.1616	63.0585
Tb427v9_000156400	Chr10_core_Tb427v9	1113239	1114345	mRNA	+	1993	2098	1940	2945	2106	2264	49.8998	47.3031	48.5135	66.2183	54.4691	53.1875
Tb427v9_000156500	Chr10_core_Tb427v9	1115681	1115986	mRNA	+	5	8	9	14	15	15	0.453959	0.654078	0.816128	1.1415	1.40682	1.27785
Tb427v9_000156700	Chr10_core_Tb427v9	1121086	1122393	mRNA	-	825	827	833	1203	913	1040	17.4793	15.7786	17.6273	22.8896	19.9821	20.675
Tb427v9_000156900	Chr10_core_Tb427v9	1124664	1125155	mRNA	-	740	825	713	716	614	705	41.7346	41.8998	40.1628	36.2643	35.7712	37.3075
Tb427v9_000157000	Chr10_core_Tb427v9	1128087	1129805	mRNA	-	2590	2403	2002	1763	1711	1804	41.7468	34.8795	32.2297	25.5198	28.4888	27.2836
Tb427v9_000157100	Chr10_core_Tb427v9	1130659	1131522	mRNA	-	3086	3283	2963	3887	3049	3374	99.022	94.8635	94.9591	112.009	101.063	101.583
Tb427v9_000157200	Chr10_core_Tb427v9	1131986	1132759	mRNA	-	7063	7800	6839	7698	6430	6803	253.021	251.625	244.697	247.655	237.946	228.67
Tb427v9_000157300	Chr10_core_Tb427v9	1133078	1134060	mRNA	-	2900	3002	2742	3558	2952	3132	81.7773	76.2322	77.2274	90.1037	85.9907	82.8702
Tb427v9_000157400	Chr10_core_Tb427v9	1134450	1137605	mRNA	-	10480	10854	9814	10643	9314	10737	91.9832	85.7886	86.0325	83.8905	84.4468	88.4244
Tb427v9_000157500	Chr10_core_Tb427v9	1137841	1139682	mRNA	-	5235	5530	5106	6734	5811	6419	78.7425	74.905	76.7084	90.9636	90.2908	90.5945
Tb427v9_000157600	Chr10_core_Tb427v9	1140039	1143011	mRNA	-	6876	7586	6652	6930	6018	6736	64.0669	63.6507	61.9041	57.9872	57.9229	58.89
Tb427v9_000157700	Chr10_core_Tb427v9	1143411	1144385	mRNA	-	3937	4200	3602	4408	3309	3800	111.932	107.53	102.282	112.546	97.1817	101.371
Tb427v9_000157800	Chr10_core_Tb427v9	1144842	1145918	mRNA	-	4903	5116	4719	5533	4767	5559	126.182	118.565	121.298	127.878	126.73	134.237
Tb427v9_000157900	Chr10_core_Tb427v9	1146343	1147779	mRNA	-	3915	4211	3667	4675	3808	4177	75.496	73.1257	70.6272	80.9609	75.8559	75.5785
Tb427v9_000158000	Chr10_core_Tb427v9	1148114	1148977	mRNA	-	505	514	448	606	457	500	16.2042	14.8522	14.3576	17.4626	15.1479	15.0538
Tb427v9_000158100	Chr10_core_Tb427v9	1149157	1149708	mRNA	-	184	194	152	161	169	182	9.24725	8.7799	7.6297	7.26645	8.77368	8.58239
Tb427v9_000158200	Chr10_core_Tb427v9	1149951	1150421	mRNA	-	146	156	145	159	111	133	8.60204	8.27687	8.53269	8.41293	6.75572	7.35262
Tb427v9_000158300	Chr10_core_Tb427v9	1150748	1153288	mRNA	-	550	684	566	602	493	480	5.99619	6.71524	6.16309	5.89401	5.55213	4.91016
Tb427v9_000158500	Chr10_core_Tb427v9	1157067	1159607	mRNA	-	0	0	0	0	0	0	0	0	0	0	0	0
Tb427v9_000158600	Chr10_core_Tb427v9	1159943	1161079	mRNA	-	87	79	69	95	76	84	2.12074	1.73416	1.67991	2.07966	1.91374	1.92127
Tb427v9_000158700	Chr10_core_Tb427v9	1161281	1161904	mRNA	-	136	140	117	131	118	118	6.04501	5.60376	5.19414	5.22915	5.41802	4.92133
Tb427v9_000158900	Chr10_core_Tb427v9	1164740	1165519	mRNA	-	2646	2823	2519	3161	2425	2839	94.0587	90.3676	89.4348	100.91	89.0473	94.6926
Tb427v9_000159000	Chr10_core_Tb427v9	1165826	1166152	mRNA	-	2191	2643	2367	3491	2832	2951	186.111	202.171	200.815	266.306	248.498	235.201
Tb427v9_000159100	Chr10_core_Tb427v9	1166704	1167345	mRNA	-	2247	2366	2174	2577	2124	2339	97.0714	92.0441	93.8031	99.978	94.7858	94.8114
Tb427v9_000159200	Chr10_core_Tb427v9	1167711	1169177	mRNA	-	11609	11973	10635	10948	8989	9810	219.284	203.661	200.641	185.716	175.398	173.869
Tb427v9_000159300	Chr10_core_Tb427v9	1169360	1171654	mRNA	-	4834	4878	4368	5873	4860	5255	58.3525	53.0258	52.6629	63.667	60.6023	59.5206
Tb427v9_000159400	Chr10_core_Tb427v9	1171981	1172547	mRNA	-	1795	1872	1723	2405	2004	2097	87.8202	82.4762	84.1947	105.669	101.281	96.2654
Tb427v9_000159500	Chr10_core_Tb427v9	1172894	1173808	mRNA	-	3138	3439	3063	3827	3142	3381	95.0721	93.8264	92.6865	104.126	98.3346	96.1141
Tb427v9_000159600	Chr10_core_Tb427v9	1174065	1174961	mRNA	-	2095	2227	1963	3287	2638	2824	64.7474	61.98	60.5938	91.2304	84.2196	81.8927
Tb427v9_000159700	Chr10_core_Tb427v9	1175520	1175858	mRNA	-	2711	3130	2679	3010	2566	2883	222.105	230.923	219.216	221.461	217.163	221.624
Tb427v9_000159800	Chr10_core_Tb427v9	1176266	1176970	mRNA	-	1829	1932	1754	2393	2157	2299	71.9428	68.4343	68.9085	84.5314	87.6444	84.8505
Tb427v9_000159900	Chr10_core_Tb427v9	1177502	1178122	mRNA	-	6404	7158	6380	8027	7264	7486	286.026	287.898	284.606	321.966	335.143	313.723
Tb427v9_000160000	Chr10_core_Tb427v9	1179203	1180285	mRNA	-	2579	2719	2540	3219	2930	3287	66.004	62.6644	64.9265	73.9847	77.4617	78.9334
Tb427v9_000160100	Chr10_core_Tb427v9	1180634	1182067	mRNA	-	2532	2633	2484	2766	2361	2525	48.9287	45.8188	47.9425	48.0014	47.1299	45.7829
Tb427v9_000160200	Chr10_core_Tb427v9	1182544	1182735	mRNA	-	1478	1638	1360	1765	1187	1256	214.283	213.855	196.934	229.805	177.772	170.862
Tb427v9_000160300	Chr10_core_Tb427v9	1184938	1186110	mRNA	-	5129	5300	4683	4628	4331	4799	121.186	112.768	110.513	98.2005	105.708	106.393
Tb427v9_000160400	Chr10_core_Tb427v9	1186659	1187387	mRNA	-	7726	8740	7680	9118	7768	8390	293.88	299.378	291.773	311.47	305.228	299.446
Tb427v9_000160500	Chr10_core_Tb427v9	1187806	1189146	mRNA	-	9009	10222	8783	10605	8639	9582	186.174	190.226	181.282	196.813	184.419	185.797
Tb427v9_000160600	Chr10_core_Tb427v9	1190505	1192181	mRNA	-	9126	10226	9022	9750	8306	9013	150.783	152.15	148.883	144.67	141.764	139.728
Tb427v9_000160700	Chr10_core_Tb427v9	1192446	1192856	mRNA	-	1588	1720	1524	2338	2043	2094	107.254	104.613	102.806	141.811	142.538	132.703
Tb427v9_000160900	Chr10_core_Tb427v9	1197049	1197462	mRNA	-	1544	1760	1596	2004	1861	2080	103.525	106.268	106.881	120.669	128.897	130.858
Tb427v9_000161000	Chr10_core_Tb427v9	1197812	1198837	mRNA	-	3086	3385	3003	3731	3012	3371	83.3717	82.352	81.0302	90.521	84.0577	85.4522
Tb427v9_000161100	Chr10_core_Tb427v9	1199112	1199717	mRNA	-	4464	4592	4273	6069	5393	5752	204.322	189.272	195.341	249.465	254.989	247.031
Tb427v9_000161200	Chr10_core_Tb427v9	1200550	1201092	mRNA	-	2768	3056	2748	3193	2752	3037	141.421	140.603	140.227	146.503	145.243	145.591
Tb427v9_000161300	Chr10_core_Tb427v9	1201449	1202867	mRNA	-	6294	6888	6290	8062	7398	7832	122.913	121.131	122.685	141.389	149.24	143.511
Tb427v9_000161400	Chr10_core_Tb427v9	1203323	1204501	mRNA	-	1705	1992	1764	2083	1844	1985	40.0798	42.168	41.4161	43.9736	44.7777	43.7828
Tb427v9_000161500	Chr10_core_Tb427v9	1205601	1206908	mRNA	-	3354	3245	3208	3665	3396	3447	71.0614	61.9125	67.8851	69.7343	74.3256	68.5258
Tb427v9_000161600	Chr10_core_Tb427v9	1207460	1208134	mRNA	-	2833	2861	2685	3479	2832	3121	116.395	105.852	110.179	128.364	120.193	120.316
Tb427v9_000161700	Chr10_core_Tb427v9	1209138	1210043	mRNA	-	4533	4978	4439	4683	4486	5124	138.702	137.166	135.66	128.684	141.794	147.112
Tb427v9_000161800	Chr10_core_Tb427v9	1210747	1212246	mRNA	-	8516	9131	8352	8843	7527	8573	157.319	151.899	154.101	146.705	143.637	148.6
Tb427v9_000161900	Chr10_core_Tb427v9	1213089	1215203	mRNA	-	4951	5194	4681	5359	4718	5150	64.8536	61.2684	61.242	63.0415	63.841	63.2981
Tb427v9_000162000	Chr10_core_Tb427v9	1215660	1217000	mRNA	-	3374	3593	3316	4071	3133	3415	69.7247	66.8639	68.4424	75.5517	66.8809	66.2177
Tb427v9_000162100	Chr10_core_Tb427v9	1217203	1218084	mRNA	-	2428	2846	2560	3134	2655	2809	76.3166	80.5561	80.3674	88.4649	86.2055	82.8446
Tb427v9_000162300	Chr10_core_Tb427v9	1220046	1220441	mRNA	-	3064	3355	3067	3783	3024	3374	214.802	211.804	214.75	238.17	218.994	221.94
Tb427v9_000162400	Chr10_core_Tb427v9	1221087	1221326	mRNA	-	177	223	203	263	203	232	20.5079	23.2673	23.4917	27.3657	24.2966	25.2219
Tb427v9_000162500	Chr10_core_Tb427v9	1226103	1226714	mRNA	+	2168	2495	2314	2968	2476	2581	98.2572	101.828	104.746	120.801	115.919	109.758
Tb427v9_000162600	Chr10_core_Tb427v9	1226922	1227830	mRNA	+	6071	6393	5498	6945	5688	5837	185.149	175.573	167.469	190.21	179.193	167.029
Tb427v9_000162700	Chr10_core_Tb427v9	1228145	1229080	mRNA	+	3780	4347	3746	4015	3423	3628	111.951	115.936	110.808	106.788	104.723	100.819
Tb427v9_000162800	Chr10_core_Tb427v9	1229532	1230269	mRNA	+	3911	4348	3835	4633	3409	3727	146.949	147.116	143.917	156.33	132.314	131.395
Tb427v9_000162900	Chr10_core_Tb427v9	1230534	1232774	mRNA	+	13260	14635	12979	13101	11672	13109	163.924	162.924	160.254	145.447	149.054	152.058
Tb427v9_000163000	Chr10_core_Tb427v9	1235052	1235639	mRNA	+	2743	2751	2473	3026	2735	2994	129.4	116.867	116.52	128.197	133.28	132.526
Tb427v9_000163100	Chr10_core_Tb427v9	1236496	1236951	mRNA	+	35829	40742	37691	44032	40729	43309	2180.57	2232.9	2291.09	2406.61	2560.58	2473.18
Tb427v9_000163200	Chr10_core_Tb427v9	1237247	1238119	mRNA	+	2989	3216	2996	3608	3062	3110	94.9196	91.9684	95.0257	102.896	100.447	92.6685
Tb427v9_000163300	Chr10_core_Tb427v9	1238803	1239030	mRNA	+	1676	1843	1639	2292	1782	1801	204.454	202.46	199.696	251.094	224.558	206.147
Tb427v9_000163400	Chr10_core_Tb427v9	1239507	1240073	mRNA	+	1872	2208	1930	2707	2168	2435	91.5874	97.2796	94.3097	118.938	109.569	111.782
Tb427v9_000163600	Chr10_core_Tb427v9	1242186	1243418	mRNA	+	6966	7788	7062	7103	6412	7088	156.574	157.636	158.538	143.377	148.878	149.486
Tb427v9_000163700	Chr10_core_Tb427v9	1244077	1244634	mRNA	+	1494	1568	1420	1167	1027	1163	74.2749	70.1989	70.5097	52.1031	52.7426	54.2516
Tb427v9_000163900	Chr10_core_Tb427v9	1247305	1247961	mRNA	+	1668	1803	1690	2333	1851	2023	70.4107	68.538	71.2522	88.4421	80.7141	80.1273
Tb427v9_000164000	Chr10_core_Tb427v9	1248451	1248945	mRNA	+	2483	2762	2521	3488	2943	3163	139.186	139.423	141.144	175.589	170.416	166.364
Tb427v9_000164100	Chr10_core_Tb427v9	1249411	1250238	mRNA	+	3016	3386	3033	3914	3308	3563	100.989	102.099	101.434	117.696	114.421	111.943
Tb427v9_000164200	Chr10_core_Tb427v9	1251033	1252361	mRNA	+	3103	3275	3024	2468	2354	2722	64.7039	61.4968	62.9795	46.2163	50.7055	53.2572
Tb427v9_000164300	Chr10_core_Tb427v9	1255933	1257477	mRNA	+	519	564	528	324	425	397	9.30822	9.10901	9.45807	5.2185	7.87387	6.68085
Tb427v9_000164500	Chr10_core_Tb427v9	1265007	1268288	mRNA	+	7969	9010	7848	6820	6786	8237	67.258	68.4791	66.1559	51.6923	59.1635	65.2306
Tb427v9_000164600	Chr10_core_Tb427v9	1269180	1272101	mRNA	+	7658	8540	7837	6699	7217	8112	72.5989	72.9064	74.2051	57.033	70.676	72.158
Tb427v9_000164700	Chr10_core_Tb427v9	1273860	1274807	mRNA	+	2918	3150	3011	2797	3029	3472	85.3261	82.9468	87.938	73.4498	91.4947	95.2616
Tb427v9_000164800	Chr10_core_Tb427v9	1277621	1278916	mRNA	+	3435	3664	3285	3868	3396	3686	73.452	70.5545	70.1587	74.2788	75.0144	73.9561
Tb427v9_000164900	Chr10_core_Tb427v9	1280768	1282270	mRNA	+	3911	4250	3651	4961	4309	4782	72.1048	70.5599	67.2291	82.1386	82.0641	82.7233
Tb427v9_000165000	Chr10_core_Tb427v9	1282753	1284096	mRNA	+	4773	4799	4370	5981	4925	5132	98.4151	89.1074	89.9956	110.751	104.9	99.2885
Tb427v9_000165100	Chr10_core_Tb427v9	1284979	1285791	mRNA	+	4165	4505	4166	5054	3979	4318	142.038	138.35	141.899	154.784	140.173	138.17
Tb427v9_000165200	Chr10_core_Tb427v9	1287049	1292157	mRNA	+	15297	16420	14807	11730	13417	15272	82.9281	80.1607	80.1737	57.1078	75.1365	77.6843
Tb427v9_000165300	Chr10_core_Tb427v9	1295241	1297208	mRNA	+	1664	1775	1840	1049	1036	1174	23.4259	22.5026	25.8719	13.2623	15.0661	15.5079
Tb427v9_000165400	Chr10_core_Tb427v9	1303757	1307164	mRNA	+	6739	6918	6353	5352	5149	6026	54.7734	50.6346	51.573	39.0654	43.2312	45.9563
Tb427v9_000165500	Chr10_core_Tb427v9	1308327	1309463	mRNA	+	2542	2917	2537	2925	2712	2946	61.9646	64.032	61.7672	64.0318	68.2901	67.3818
Tb427v9_000165600	Chr10_core_Tb427v9	1310214	1312856	mRNA	+	6926	7432	6979	8337	7058	7820	72.5932	70.1475	73.0594	78.4739	76.418	76.9064
Tb427v9_000165700	Chr10_core_Tb427v9	1313304	1314089	mRNA	+	1986	2132	1858	2828	2392	2581	70.0577	67.7262	65.4624	89.5896	87.1642	85.4293
Tb427v9_000165800	Chr10_core_Tb427v9	1314459	1315205	mRNA	+	5271	5555	4970	6160	5562	5827	195.659	185.688	184.261	205.348	213.274	202.953
Tb427v9_000165900	Chr10_core_Tb427v9	1315861	1318050	mRNA	+	4194	4628	4133	3770	3552	3988	53.0553	52.7214	52.2198	42.8296	46.4166	47.3367
Tb427v9_000166000	Chr10_core_Tb427v9	1320145	1321935	mRNA	+	5200	5656	4883	5729	5366	5864	80.4446	78.7944	75.4483	79.5928	85.752	85.1195
Tb427v9_000166100	Chr10_core_Tb427v9	1322798	1323259	mRNA	+	4950	5720	5266	6530	5496	5642	297.338	309.41	315.933	352.258	341.03	317.995
Tb427v9_000166200	Chr10_core_Tb427v9	1323518	1323979	mRNA	+	5354	6490	6345	7514	6689	6851	321.606	351.061	380.668	405.339	415.056	386.137
Tb427v9_000166300	Chr10_core_Tb427v9	1324282	1336710	mRNA	+	41510	45133	40609	25451	28398	34453	92.4907	90.5591	90.3726	50.9274	65.3632	72.0301
Tb427v9_000166400	Chr10_core_Tb427v9	1338111	1338629	mRNA	+	2867	3264	3147	3475	3358	3930	153.265	157.13	168.028	166.83	185.437	197.129
Tb427v9_000166500	Chr10_core_Tb427v9	1339546	1340064	mRNA	+	2599	3004	2727	2964	2759	3291	138.939	144.614	145.603	142.297	152.359	165.077
Tb427v9_000166600	Chr10_core_Tb427v9	1340502	1344230	mRNA	+	15969	17958	16006	14198	13652	15662	118.617	120.122	118.747	94.7108	104.753	109.159
Tb427v9_000166700	Chr10_core_Tb427v9	1345112	1349212	mRNA	+	15884	17163	15611	15380	14792	17116	107.281	104.388	105.308	93.2869	103.202	108.469
Tb427v9_000166800	Chr10_core_Tb427v9	1349967	1351484	mRNA	+	8435	9663	8925	8211	7353	8489	153.973	158.842	162.719	134.604	138.652	145.398
Tb427v9_000166900	Chr10_core_Tb427v9	1352349	1356434	mRNA	+	6161	6214	5600	6438	6368	6925	41.7643	37.9331	37.9151	39.1929	44.5921	44.047
Tb427v9_000167000	Chr10_core_Tb427v9	1357237	1358082	mRNA	+	2931	3283	2967	3257	3174	3326	96.0518	96.8843	97.1128	95.8538	107.448	102.271
Tb427v9_000167100	Chr10_core_Tb427v9	1358507	1360123	mRNA	+	3589	3720	3390	4273	3703	3939	61.5005	57.4038	58.0195	65.7566	65.5479	63.3334
Tb427v9_000167300	Chr10_core_Tb427v9	1364391	1364768	mRNA	+	8348	9437	8426	10392	9553	9662	613.179	624.212	618.153	685.497	724.845	665.908
Tb427v9_000167400	Chr10_core_Tb427v9	1365095	1366531	mRNA	+	4511	4915	4433	5508	5284	5546	86.9891	85.3509	85.3806	95.3866	105.258	100.349
Tb427v9_000167500	Chr10_core_Tb427v9	1367279	1367656	mRNA	+	2277	2482	2404	3021	2613	2577	167.251	164.172	176.364	199.277	198.264	177.608
Tb427v9_000167600	Chr10_core_Tb427v9	1368103	1369371	mRNA	+	3786	3914	3603	4687	3860	4219	82.6814	76.9734	78.5888	91.9229	87.0792	86.4527
Tb427v9_000167700	Chr10_core_Tb427v9	1369855	1370895	mRNA	+	2153	2412	2054	2628	2364	2691	57.3267	57.834	54.6239	62.8406	65.0221	67.2309
Tb427v9_000167800	Chr10_core_Tb427v9	1371984	1373678	mRNA	+	4091	4311	3874	4043	3712	4169	66.8748	63.4606	63.2502	59.3524	62.6818	63.945
Tb427v9_000167900	Chr10_core_Tb427v9	1375515	1376486	mRNA	+	4048	4471	3888	5232	4050	4539	115.443	114.822	110.745	133.997	119.312	121.459
Tb427v9_000168000	Chr10_core_Tb427v9	1377857	1379419	mRNA	+	3412	3467	3192	3882	3298	3571	60.4887	55.3493	56.5194	61.8049	60.3971	59.4015
Tb427v9_000168100	Chr10_core_Tb427v9	1380160	1380975	mRNA	+	2193	2353	2089	2702	2160	2191	74.5122	71.9952	70.8919	82.4472	75.8128	69.8511
Tb427v9_000168200	Chr10_core_Tb427v9	1381822	1382241	mRNA	+	3080	3435	3001	4002	3729	3938	203.556	204.433	198.092	237.526	254.58	244.202
Tb427v9_000168300	Chr10_core_Tb427v9	1383056	1384426	mRNA	+	3032	3530	3159	3758	3354	3589	61.2851	64.253	63.7742	68.2157	70.0308	68.0677
Tb427v9_000168400	Chr10_core_Tb427v9	1384943	1385641	mRNA	+	1064	1175	995	1562	1219	1267	42.2117	41.978	39.4261	55.6511	49.9568	47.1639
Tb427v9_000168500	Chr10_core_Tb427v9	1385977	1387017	mRNA	+	2627	2859	2556	2719	2499	2734	69.9477	68.552	67.9741	65.0166	68.7352	68.3052
Tb427v9_000168600	Chr10_core_Tb427v9	1387966	1389762	mRNA	+	3701	3964	3549	4537	4066	4442	57.0636	55.0385	54.6532	62.8218	64.7601	64.2629
Tb427v9_000168700	Chr10_core_Tb427v9	1390680	1392485	mRNA	+	2084	2154	1829	2145	1822	2086	31.9718	29.7583	28.0254	29.5528	28.8747	30.0279
Tb427v9_000168800	Chr10_core_Tb427v9	1393177	1393749	mRNA	+	24867	27931	25983	31749	26367	27600	1203.85	1217.67	1256.35	1380.33	1318.59	1253.72
Tb427v9_000168900	Chr10_core_Tb427v9	1394277	1395179	mRNA	+	5	14	6	4	6	7	0.153501	0.387044	0.183976	0.110281	0.190279	0.201641
Tb427v9_000169000	Chr10_core_Tb427v9	1396053	1396610	mRNA	+	0	0	0	0	0	0	0	0	0	0	0	0
Tb427v9_000169100	Chr10_core_Tb427v9	1397827	1398945	mRNA	+	7200	8109	7324	5704	4653	4701	178.335	180.869	181.185	126.878	119.052	109.254
Tb427v9_000169200	Chr10_core_Tb427v9	1399820	1400377	mRNA	+	0	0	0	0	0	0	0	0	0	0	0	0
Tb427v9_000169300	Chr10_core_Tb427v9	1400771	1402258	mRNA	+	3237	3287	3053	3734	3208	3363	60.2807	55.1224	56.7847	62.447	61.712	58.763
Tb427v9_000169400	Chr10_core_Tb427v9	1403531	1404229	mRNA	+	2065	2199	1903	2522	1993	2191	81.924	78.5614	75.4048	89.8541	81.6768	81.5596
Tb427v9_000169500	Chr10_core_Tb427v9	1404829	1405836	mRNA	+	2249	2290	2205	2538	2074	2269	61.8453	56.7081	60.5612	62.6773	58.915	58.5455
Tb427v9_000169600	Chr10_core_Tb427v9	1406970	1409105	mRNA	+	7002	7240	6587	6641	5746	6237	90.8177	84.5629	85.3307	77.3542	76.9865	75.9043
Tb427v9_000169700	Chr10_core_Tb427v9	1410301	1411485	mRNA	+	5604	5861	5339	5402	4586	5492	131.067	123.441	124.716	113.462	110.797	120.522
Tb427v9_000169800	Chr10_core_Tb427v9	1411597	1412760	mRNA	+	7453	7967	7120	7597	6033	7019	177.459	170.826	169.323	162.447	148.388	156.814
Tb427v9_000169900	Chr10_core_Tb427v9	1414382	1415074	mRNA	+	4930	5808	5137	6012	4627	5002	197.282	209.295	205.314	216.053	191.267	187.813
Tb427v9_000170000	Chr10_core_Tb427v9	1415799	1416305	mRNA	-	9	10	9	10	4	4	0.492537	0.49282	0.491935	0.491471	0.226129	0.205399
Tb427v9_000170100	Chr10_core_Tb427v9	1416638	1417231	mRNA	-	791	815	698	1025	765	742	36.9376	34.2722	32.5549	42.985	36.9023	32.5115
Tb427v9_000170300	Chr10_core_Tb427v9	1418984	1419793	mRNA	-	2009	2061	1861	2483	1903	2138	68.7666	63.5285	63.6229	76.3267	67.2879	68.6669
Tb427v9_000170400	Chr10_core_Tb427v9	1421718	1422365	mRNA	-	2785	2853	2533	2736	2564	2863	119.198	109.961	108.28	105.162	113.36	114.976
Tb427v9_000170500	Chr10_core_Tb427v9	1423162	1425504	mRNA	-	22659	25810	23120	20069	18056	20049	267.917	274.815	273.034	213.102	220.537	222.43
Tb427v9_000170600	Chr10_core_Tb427v9	1427003	1428733	mRNA	-	2826	3066	2773	3158	3006	3086	45.2348	44.1942	44.3322	45.3956	49.7038	46.3488
Tb427v9_000170700	Chr10_core_Tb427v9	1429362	1430972	mRNA	-	5534	6097	5271	5986	5025	5656	95.1831	94.4343	90.5488	92.4611	89.2805	91.2792
Tb427v9_000170800	Chr10_core_Tb427v9	1431631	1432050	mRNA	-	1173	1206	1074	1391	1211	1308	77.523	71.7749	70.8934	82.5584	82.6755	81.1114
Tb427v9_000170900	Chr10_core_Tb427v9	1433920	1435221	mRNA	-	44570	50651	45707	41160	38991	43827	948.663	970.845	971.675	786.767	857.302	875.292
Tb427v9_000171000	Chr10_core_Tb427v9	1435653	1438664	mRNA	-	9852	10440	9589	11289	9785	10752	90.6067	86.4627	88.0802	93.238	92.9601	92.7827
Tb427v9_000171100	Chr10_core_Tb427v9	1439154	1440794	mRNA	-	5409	5847	5392	6211	5350	5906	91.3313	88.9055	90.933	94.1815	93.3161	93.5703
Tb427v9_000171200	Chr10_core_Tb427v9	1441723	1442328	mRNA	-	34166	37791	33588	33433	28410	30648	1563.81	1557.66	1535.48	1374.26	1343.27	1316.24
Tb427v9_000171300	Chr10_core_Tb427v9	1443319	1457559	mRNA	-	26607	28036	26223	16876	19699	23721	51.7407	49.0959	50.9317	29.4719	39.5713	43.2824
Tb427v9_000171400	Chr10_core_Tb427v9	1458398	1458826	mRNA	-	2648	3019	2526	3279	2632	2967	171.325	175.897	163.232	190.522	175.909	180.12
Tb427v9_000171500	Chr10_core_Tb427v9	1460940	1462310	mRNA	-	2673	2970	2651	2393	2428	2686	54.0287	54.0599	53.5186	43.438	50.6961	50.9417
Tb427v9_000171600	Chr10_core_Tb427v9	1464685	1466565	mRNA	-	5139	5451	4910	4427	4304	4671	75.695	72.3032	72.2336	58.5598	65.4879	64.5566
Tb427v9_000171700	Chr10_core_Tb427v9	1466999	1469716	mRNA	-	4842	5380	4750	4614	4373	5078	49.3494	49.3778	48.3526	42.2315	46.0401	48.5614
Tb427v9_000171800	Chr10_core_Tb427v9	1470048	1471451	mRNA	-	7199	7364	6618	9238	7172	7906	142.089	130.887	130.462	163.745	146.228	146.416
Tb427v9_000171900	Chr10_core_Tb427v9	1472658	1475057	mRNA	-	4744	5028	4582	4294	4061	4754	54.7597	52.2642	52.8251	44.5123	48.4227	51.4893
Tb427v9_000172000	Chr10_core_Tb427v9	1475431	1477806	mRNA	-	4500	4609	4281	4803	4071	4360	52.4681	48.393	49.8537	50.2918	49.0325	47.6992
Tb427v9_000172100	Chr10_core_Tb427v9	1479324	1480463	mRNA	-	363	348	322	434	336	350	8.8253	7.61894	7.81894	9.47576	8.43844	7.98422
Tb427v9_000172200	Chr10_core_Tb427v9	1481783	1483063	mRNA	-	0	0	0	0	0	0	0	0	0	0	0	0
Tb427v9_000172300	Chr10_core_Tb427v9	1484253	1485737	mRNA	-	47	38	19	16	17	15	0.877022	0.638541	0.354108	0.268123	0.327689	0.262631
Tb427v9_000172400	Chr10_core_Tb427v9	1486422	1487906	mRNA	-	4698	5023	4656	4700	4197	4791	87.6649	84.4051	86.775	78.7611	80.9006	83.8843
Tb427v9_000172600	Chr10_core_Tb427v9	1493695	1495444	mRNA	-	2572	2671	2411	2383	2214	2490	40.7219	38.0823	38.1262	33.883	36.2105	36.9912
Tb427v9_000172700	Chr10_core_Tb427v9	1496525	1497805	mRNA	-	3523	3719	3399	3335	3376	3492	76.2165	72.4528	73.4441	64.7939	75.4465	70.8847
Tb427v9_000172800	Chr10_core_Tb427v9	1498518	1499849	mRNA	-	2887	3335	2844	3301	2814	3110	60.0641	62.4823	59.0972	61.6759	60.4773	60.7115
Tb427v9_000173100	Chr10_core_Tb427v9	1511469	1512005	mRNA	-	2983	3119	2852	3350	2976	3188	154.111	145.107	147.164	155.428	158.823	154.54
Tb427v9_000173200	Chr10_core_Tb427v9	1512693	1513493	mRNA	-	7796	8510	7589	8455	7109	7819	269.854	265.264	262.368	262.828	254.194	253.951
Tb427v9_000173300	Chr10_core_Tb427v9	1515051	1515530	mRNA	-	8812	10435	9160	8867	6792	7927	509.431	543.246	528.903	460.351	405.61	429.993
Tb427v9_000173400	Chr10_core_Tb427v9	1516233	1521344	mRNA	-	79057	91347	85709	58095	68966	79542	428.332	445.685	463.806	282.671	385.99	404.37
Tb427v9_000173500	Chr10_core_Tb427v9	1525603	1526244	mRNA	-	11580	12677	11743	9613	9736	10073	500.261	493.171	506.683	372.949	434.479	408.309
Tb427v9_000173600	Chr10_core_Tb427v9	1527467	1527889	mRNA	-	24543	27945	25339	25605	25342	25501	1610.5	1651.32	1660.71	1508.9	1717.81	1570.12
Tb427v9_000173700	Chr10_core_Tb427v9	1528369	1529301	mRNA	-	8510	9758	8730	9617	8233	8713	252.848	261.086	259.068	256.609	252.69	242.907
Tb427v9_000173800	Chr10_core_Tb427v9	1529821	1531887	mRNA	-	4598	4808	4267	5551	4677	4938	61.629	58.0328	57.1226	66.8173	64.7565	62.1025
Tb427v9_000173900	Chr10_core_Tb427v9	1532406	1533911	mRNA	-	2887	3004	2698	3608	3056	3438	53.1198	49.774	49.5817	59.6181	58.0849	59.355
Tb427v9_000174000	Chr10_core_Tb427v9	1534453	1536600	mRNA	-	5023	5345	4802	5114	4710	5116	64.7855	62.0805	61.8594	59.2348	62.7531	61.9137
Tb427v9_000174100	Chr10_core_Tb427v9	1537050	1537790	mRNA	-	2192	2358	2075	2880	2498	2676	82.0267	79.4605	77.5536	96.7852	96.5622	93.9599
Tb427v9_000174200	Chr10_core_Tb427v9	1539955	1541196	mRNA	-	2691	3091	2658	2831	2696	3023	60.0466	62.1107	59.2378	56.7304	62.1434	63.2929
Tb427v9_000174300	Chr10_core_Tb427v9	1541887	1542915	mRNA	-	3217	3531	3289	4128	3818	4215	86.6571	85.6532	88.4884	99.8607	106.24	106.535
Tb427v9_000174400	Chr10_core_Tb427v9	1543930	1553658	mRNA	-	19656	21635	20297	14585	16983	19888	55.9523	55.4591	57.7064	37.2847	49.9387	53.1197
Tb427v9_000174500	Chr10_core_Tb427v9	1554495	1556690	mRNA	-	5127	5466	4903	5484	4961	5399	64.6808	62.0975	61.7793	62.1314	64.6519	63.9097
Tb427v9_000174600	Chr10_core_Tb427v9	1556945	1561471	mRNA	-	9246	9612	8922	9882	8964	10437	56.5699	52.9588	54.5209	54.2973	56.6544	59.9169
Tb427v9_000174800	Chr10_core_Tb427v9	1564691	1566202	mRNA	-	4945	5347	4806	6714	5431	5668	90.6251	88.244	87.9701	110.501	102.816	97.4661
Tb427v9_000174900	Chr10_core_Tb427v9	1567328	1567642	mRNA	-	451	520	490	575	441	482	39.7735	41.2965	43.1601	45.5393	40.175	39.8846
Tb427v9_000175000	Chr10_core_Tb427v9	1568532	1570367	mRNA	-	4884	5341	4726	5248	4956	5296	73.7031	72.5815	71.2317	71.1223	77.2577	74.9895
Tb427v9_000175100	Chr10_core_Tb427v9	1571174	1573579	mRNA	-	5499	5336	4866	5501	4851	5667	63.3162	55.3274	55.9594	56.882	57.6983	61.2247
Tb427v9_000175200	Chr10_core_Tb427v9	1574709	1576781	mRNA	-	5625	5610	5248	5225	5240	5856	75.176	67.5169	70.0519	62.7111	72.3416	73.4344
Tb427v9_000175300	Chr10_core_Tb427v9	1578354	1579565	mRNA	-	856	930	863	1012	1122	1197	19.5738	19.1504	19.7098	20.7819	26.503	25.6826
Tb427v9_000175400	Chr10_core_Tb427v9	1580130	1581119	mRNA	-	1310	1454	1328	1638	1542	1637	36.6793	36.6613	37.1379	41.1875	44.6	43.0072
Tb427v9_000175600	Chr10_core_Tb427v9	1583213	1584958	mRNA	-	3269	3651	3257	3870	3508	3877	51.8759	52.1742	51.6224	55.1523	57.5057	57.7283
Tb427v9_000175700	Chr10_core_Tb427v9	1585923	1587737	mRNA	-	5946	6073	5685	6220	5297	5868	90.7683	83.4844	86.678	85.271	83.5294	84.0507
Tb427v9_000175800	Chr10_core_Tb427v9	1587901	1588296	mRNA	-	427	557	487	646	451	430	29.9349	35.1639	34.0995	40.6709	32.6607	28.2852
Tb427v9_000176000	Chr10_core_Tb427v9	1589524	1591062	mRNA	-	5687	5976	5372	6894	6463	6901	102.394	96.8932	96.6041	111.471	120.206	116.585
Tb427v9_000176100	Chr10_core_Tb427v9	1591371	1592678	mRNA	-	2352	2357	2262	2929	2476	2711	49.832	44.97	47.8666	55.7304	54.1903	53.8942
Tb427v9_000176200	Chr10_core_Tb427v9	1593172	1595760	mRNA	-	11386	12254	11283	11819	10963	12185	121.83	118.074	120.58	113.57	121.175	122.335
Tb427v9_000176300	Chr10_core_Tb427v9	1596308	1598149	mRNA	-	4070	4112	3723	4415	3636	3772	61.2191	55.6979	55.9313	59.6383	56.4959	53.2361
Tb427v9_000176500	Chr10_core_Tb427v9	1604834	1606045	mRNA	-	2580	2982	2646	3085	2735	2944	58.9959	61.4049	60.4312	63.3518	64.6041	63.1658
Tb427v9_000176600	Chr10_core_Tb427v9	1606702	1608063	mRNA	-	6685	7736	6859	7736	6821	7566	136.016	141.742	139.386	141.353	143.363	144.443
Tb427v9_000176700	Chr10_core_Tb427v9	1608582	1610045	mRNA	-	4758	5341	4942	5329	4766	5270	90.0589	91.0369	93.4274	90.5836	93.1872	93.5954
Tb427v9_000176800	Chr10_core_Tb427v9	1610416	1610697	mRNA	-	9956	11289	10021	12108	10174	10637	981.126	1001.82	986.326	1071.55	1035.7	983.561
Tb427v9_000176900	Chr10_core_Tb427v9	1611717	1612376	mRNA	-	1776	1926	1820	2276	2099	2454	74.6284	72.8803	76.3839	85.8885	91.1116	96.7559
Tb427v9_000177000	Chr10_core_Tb427v9	1612794	1613690	mRNA	-	2116	2414	2151	2686	2150	2460	65.3964	67.1844	66.3969	74.5497	68.64	71.3371
Tb427v9_000177200	Chr10_core_Tb427v9	1618258	1621251	mRNA	-	9962	10829	9861	9411	8803	10010	92.1693	90.2238	91.1234	78.1947	84.1338	86.8992
Tb427v9_000177400	Chr10_core_Tb427v9	1631278	1631655	mRNA	+	7	9	7	100	95	122	0.514166	0.595306	0.513538	6.5964	7.20823	8.40827
Tb427v9_000177500	Chr10_core_Tb427v9	1633979	1634716	mRNA	+	2892	3171	2893	3675	2876	3224	108.662	107.292	108.567	124.005	111.627	113.662
Tb427v9_000177600	Chr10_core_Tb427v9	1635065	1635979	mRNA	+	2778	3165	2828	3848	3008	3117	84.1652	86.3509	85.5754	104.698	94.1409	88.6092
Tb427v9_000177700	Chr10_core_Tb427v9	1636234	1637409	mRNA	+	3042	3308	3081	3879	2971	3188	71.6915	70.2048	72.522	82.0975	72.3288	70.4967
Tb427v9_000177800	Chr10_core_Tb427v9	1639486	1640037	mRNA	+	1254	1274	1237	1593	1284	1370	63.022	57.6577	62.0917	71.8972	66.6592	64.6037
Tb427v9_000177900	Chr10_core_Tb427v9	1640870	1641889	mRNA	+	3253	3420	2994	3725	3217	3613	88.4008	83.6934	81.2631	90.9076	90.3074	92.126
Tb427v9_000178000	Chr10_core_Tb427v9	1642748	1643233	mRNA	+	5222	5537	4955	5200	4661	5051	298.155	284.69	282.565	266.63	274.906	270.598
Tb427v9_000178100	Chr10_core_Tb427v9	1643759	1645120	mRNA	+	3093	3305	2876	3113	2853	3252	62.9315	60.5554	58.4449	56.8812	59.9639	62.0841
Tb427v9_000178200	Chr10_core_Tb427v9	1646107	1647570	mRNA	+	349	404	341	415	395	397	6.60583	6.88615	6.44653	7.05427	7.72324	7.05074
Tb427v9_000178300	Chr10_core_Tb427v9	1649436	1650332	mRNA	+	2898	3429	2987	3547	2888	3227	89.5647	95.433	92.2025	98.4467	92.201	93.5792
Tb427v9_000178400	Chr10_core_Tb427v9	1651838	1653526	mRNA	+	0	0	0	0	0	0	0	0	0	0	0	0
Tb427v9_000178500	Chr10_core_Tb427v9	1653908	1655701	mRNA	+	2535	2614	2299	2445	2190	2403	39.1511	36.355	35.4629	33.9115	34.939	34.8226
Tb427v9_000178700	Chr10_core_Tb427v9	1658235	1660148	mRNA	+	3267	3568	3163	3574	3521	3953	47.2912	46.5103	45.7299	46.4609	52.6499	53.6908
Tb427v9_000178800	Chr10_core_Tb427v9	1662062	1662784	mRNA	+	4332	4771	4173	5430	4544	4885	166.149	164.783	159.855	187.03	180.031	175.799
Tb427v9_000178900	Chr10_core_Tb427v9	1663894	1665225	mRNA	+	2351	2475	2283	2968	2650	2982	48.9126	46.3699	47.4399	55.4541	56.9527	58.2127
Tb427v9_000179000	Chr10_core_Tb427v9	1665900	1666862	mRNA	+	4008	4317	3900	3844	3451	3991	115.372	111.904	112.126	99.3703	102.616	107.794
Tb427v9_000179100	Chr10_core_Tb427v9	1669079	1670728	mRNA	+	4396	4697	4424	4113	3998	4572	73.8216	71.0296	74.2011	62.0278	69.3536	72.04
Tb427v9_000179200	Chr10_core_Tb427v9	1672748	1674985	mRNA	+	4771	5179	4691	5065	4846	5428	59.0595	57.7323	57.9983	56.3069	61.9675	63.0467
Tb427v9_000179300	Chr10_core_Tb427v9	1676311	1677357	mRNA	+	4106	4420	4131	4848	4276	4554	108.701	105.373	109.229	115.26	116.937	113.123
Tb427v9_000179400	Chr10_core_Tb427v9	1678191	1679015	mRNA	+	5624	6137	5703	6768	5420	5892	189.001	185.724	191.422	204.259	188.156	185.791
Tb427v9_000179500	Chr10_core_Tb427v9	1679490	1680941	mRNA	+	2527	2646	2379	2685	2508	2858	48.2263	45.4738	45.3464	46.0177	49.4432	51.178
Tb427v9_000179600	Chr10_core_Tb427v9	1682707	1684413	mRNA	+	7460	7339	6537	6844	5956	6482	121.089	107.275	105.978	99.7652	99.8671	98.723
Tb427v9_000179700	Chr10_core_Tb427v9	1685056	1685817	mRNA	+	8830	9795	8917	9659	8591	9338	321.309	320.966	324.078	315.643	322.928	318.829
Tb427v9_000179800	Chr10_core_Tb427v9	1687497	1688222	mRNA	+	1508	1664	1549	2073	1617	1754	57.5983	57.2341	59.0921	71.1065	63.7997	62.8608
Tb427v9_000180000	Chr10_core_Tb427v9	1689450	1689827	mRNA	+	6767	7557	6618	7629	6703	7115	497.051	499.859	485.513	503.239	508.598	490.368
Tb427v9_000180100	Chr10_core_Tb427v9	1690343	1692565	mRNA	+	2354	2313	2130	2407	2107	2258	29.3365	25.958	26.5125	26.9389	27.1248	26.4039
Tb427v9_000180200	Chr10_core_Tb427v9	1693467	1694387	mRNA	+	516	587	543	659	578	600	15.5313	15.9107	16.324	17.8134	17.9716	16.9454
Tb427v9_000180300	Chr10_core_Tb427v9	1695266	1696792	mRNA	+	359	374	363	360	406	453	6.51458	6.11162	6.57912	5.86673	7.61059	7.71315
Tb427v9_000180400	Chr10_core_Tb427v9	1697166	1698356	mRNA	+	0	0	0	0	0	0	0	0	0	0	0	0
Tb427v9_000180500	Chr10_core_Tb427v9	1698637	1700106	mRNA	+	672	660	651	579	609	695	12.6676	11.2037	12.2567	9.80178	11.8588	12.2928
Tb427v9_000180600	Chr10_core_Tb427v9	1700787	1702259	mRNA	+	0	0	0	0	0	0	0	0	0	0	0	0
Tb427v9_000181000	Chr10_core_Tb427v9	1709465	1710118	mRNA	+	0	0	0	0	0	0	0	0	0	0	0	0
Tb427v9_000181100	Chr10_core_Tb427v9	1711262	1713031	mRNA	+	222	217	196	230	240	270	3.47513	3.05894	3.06439	3.23332	3.88088	3.96574
Tb427v9_000181300	Chr10_core_Tb427v9	1719090	1720196	mRNA	+	6863	8054	7118	7658	6868	7369	171.832	181.592	177.999	172.19	177.632	173.118
Tb427v9_000181400	Chr10_core_Tb427v9	1721167	1721961	mRNA	+	3329	3681	3368	4058	3499	3975	116.102	115.607	117.319	127.098	126.058	130.078
Tb427v9_000181500	Chr10_core_Tb427v9	1722903	1723847	mRNA	+	2031	2277	2002	2680	2152	2345	59.5778	60.1493	58.6554	70.601	65.2104	64.5445
Tb427v9_000181600	Chr10_core_Tb427v9	1724316	1725716	mRNA	+	2663	2816	2534	2988	2672	2972	52.6732	50.1584	50.0604	53.0763	54.5953	55.1581
Tb427v9_000181700	Chr10_core_Tb427v9	1726297	1727184	mRNA	+	5166	5707	5190	5405	4651	5329	161.279	160.444	161.83	151.538	149.992	156.103
Tb427v9_000181800	Chr10_core_Tb427v9	1728716	1729678	mRNA	+	3292	3579	3257	4484	3613	3832	94.7613	92.7739	93.6393	115.915	107.433	103.5
Tb427v9_000181900	Chr10_core_Tb427v9	1730381	1731331	mRNA	+	2830	2917	2732	3876	3465	3763	82.4915	76.5688	79.5377	101.463	104.334	102.92
Tb427v9_000182000	Chr10_core_Tb427v9	1731824	1732921	mRNA	+	3184	3393	2920	2940	3102	3236	80.3735	77.1288	73.6193	66.6483	80.8876	76.6461
Tb427v9_000182100	Chr10_core_Tb427v9	1734112	1735107	mRNA	+	27332	32245	29140	29580	28176	31107	760.667	808.125	809.995	739.304	810.033	812.313
Tb427v9_000182200	Chr10_core_Tb427v9	1737280	1737582	mRNA	+	80	63	72	100	89	110	7.3355	5.20203	6.59388	8.23457	8.43004	9.46398
Tb427v9_000182300	Chr10_core_Tb427v9	1738631	1740598	mRNA	+	7591	8424	7666	6456	6844	7503	106.866	106.796	107.79	81.622	99.5296	99.1103
Tb427v9_000182400	Chr10_core_Tb427v9	1742440	1743519	mRNA	+	0	0	0	0	0	0	0	0	0	0	0	0
Tb427v9_000182500	Chr10_core_Tb427v9	1744983	1745945	mRNA	+	590	606	534	485	511	571	16.9834	15.7086	15.3526	12.5376	15.1947	15.4223
Tb427v9_000182600	Chr10_core_Tb427v9	1747082	1750582	mRNA	+	6377	6901	6407	6671	7078	7828	50.4539	49.1681	50.6294	47.3992	57.8481	58.1127
Tb427v9_000182700	Chr10_core_Tb427v9	1751175	1753727	mRNA	+	420	447	413	432	426	478	4.55738	4.36783	4.47595	4.2097	4.77502	4.86671
Tb427v9_000182900	Chr10_core_Tb427v9	1756667	1757746	mRNA	+	0	0	0	0	0	0	0	0	0	0	0	0
Tb427v9_000183000	Chr10_core_Tb427v9	1759210	1760172	mRNA	+	2251	2347	2270	2183	2246	2427	64.7958	60.8383	65.2629	56.4322	66.7854	65.5516
Tb427v9_000183100	Chr10_core_Tb427v9	1760927	1763479	mRNA	+	147	159	138	149	130	147	1.59508	1.55366	1.4956	1.45196	1.45717	1.49667
Tb427v9_000183300	Chr10_core_Tb427v9	1765444	1765998	mRNA	+	2211	2642	2240	2657	2024	2219	110.516	118.922	111.829	119.27	104.507	104.072
Tb427v9_000183400	Chr10_core_Tb427v9	1766588	1767034	mRNA	+	1797	2017	1788	2220	1768	2143	111.573	112.774	110.879	123.784	113.395	124.846
Tb427v9_000183500	Chr10_core_Tb427v9	1768423	1769421	mRNA	+	2193	2508	2310	2434	2188	2513	60.8492	62.6666	64.0173	60.651	62.7138	65.426
Tb427v9_000183700	Chr10_core_Tb427v9	1772306	1773613	mRNA	+	4981	5433	5026	5710	5250	6122	105.533	103.658	106.356	108.645	114.903	121.704
Tb427v9_000183800	Chr10_core_Tb427v9	1774548	1775354	mRNA	+	3819	4026	3707	4953	4348	4919	131.208	124.56	127.205	152.82	154.312	158.573
Tb427v9_000183900	Chr10_core_Tb427v9	1776099	1777478	mRNA	+	2464	2400	2231	2627	2412	2730	49.4792	43.3996	44.7457	47.3744	50.0334	51.4383
Tb427v9_000184000	Chr10_core_Tb427v9	1778728	1780380	mRNA	+	2557	2676	2397	2786	2486	2608	42.8615	40.3939	40.1304	41.9391	43.0465	41.0191
Tb427v9_000184100	Chr10_core_Tb427v9	1780837	1783488	mRNA	+	8711	9459	8700	8431	8606	9237	90.9923	88.9764	90.7664	79.0892	92.862	90.5335
Tb427v9_000184200	Chr10_core_Tb427v9	1784110	1784814	mRNA	+	2467	2508	2291	3006	2688	2748	97.0382	88.837	90.0053	106.185	109.22	101.422
Tb427v9_000184300	Chr10_core_Tb427v9	1785544	1787196	mRNA	+	5770	6195	5438	7330	6303	6592	96.7191	93.5127	91.0426	110.342	109.14	103.68
Tb427v9_000184400	Chr10_core_Tb427v9	1787547	1788536	mRNA	+	14792	16564	15289	10419	11511	13662	414.168	417.646	427.561	261.986	332.938	358.927
Tb427v9_000184500	Chr10_core_Tb427v9	1792773	1794038	mRNA	+	3342	3497	3054	3539	2938	3489	73.1581	68.9357	66.772	69.5726	66.4367	71.6636
Tb427v9_000184600	Chr10_core_Tb427v9	1794829	1796415	mRNA	+	9181	10005	8998	9206	9083	10185	160.3	157.309	156.913	144.35	163.822	166.858
Tb427v9_000184700	Chr10_core_Tb427v9	1798028	1799005	mRNA	+	5562	6051	5388	5888	5385	5626	157.646	154.444	152.528	149.872	157.666	149.621
Tb427v9_000184800	Chr10_core_Tb427v9	1799624	1801864	mRNA	+	3668	3942	3609	3973	3685	4031	45.3448	43.8842	44.561	44.1081	47.0583	46.7577
Tb427v9_000184900	Chr10_core_Tb427v9	1802448	1803953	mRNA	+	19018	22248	20190	21263	19687	21048	349.925	368.633	371.036	351.347	374.188	363.381
Tb427v9_000185200	Chr10_core_Tb427v9	1807917	1808255	mRNA	-	6	5	7	15	17	14	0.491565	0.368886	0.572792	1.10363	1.43873	1.07622
Tb427v9_000185300	Chr10_core_Tb427v9	1809603	1809914	mRNA	-	1073	1045	904	1343	970	1073	95.5401	83.7906	80.394	107.39	89.2191	89.6453
Tb427v9_000185400	Chr10_core_Tb427v9	1812787	1813242	mRNA	-	2447	2603	2396	3214	2895	3261	148.925	142.66	145.643	175.664	182.005	186.221
Tb427v9_000185500	Chr10_core_Tb427v9	1814083	1816623	mRNA	-	4622	4944	4449	4552	4258	4629	50.3898	48.5382	48.4445	44.5673	47.9533	47.3524
Tb427v9_000185600	Chr10_core_Tb427v9	1818377	1819063	mRNA	-	1421	1598	1493	1748	1498	1639	57.361	58.0887	60.1937	63.3673	62.4646	62.0788
Tb427v9_000185700	Chr10_core_Tb427v9	1819752	1821113	mRNA	-	2436	2497	2250	3068	2852	3096	49.5639	45.7509	45.7236	56.059	59.9429	59.1059
Tb427v9_000185800	Chr10_core_Tb427v9	1822189	1829757	mRNA	-	31430	34666	31916	21384	25272	29331	115.003	114.225	116.639	70.2677	95.5224	100.701
Tb427v9_000185900	Chr10_core_Tb427v9	1830325	1832382	mRNA	-	5598	6182	5516	6103	5717	6411	75.3607	74.9435	74.1661	73.7831	79.5024	80.9804
Tb427v9_000186000	Chr10_core_Tb427v9	1832812	1834215	mRNA	-	4661	4845	4439	6116	5562	5710	91.9958	86.1143	87.5071	108.407	113.402	105.747
Tb427v9_000186100	Chr10_core_Tb427v9	1834733	1836310	mRNA	-	4404	4823	4432	4708	4347	4978	77.3325	76.2649	77.7291	74.2425	78.8505	82.0184
Tb427v9_000186200	Chr10_core_Tb427v9	1836722	1839910	mRNA	-	8322	8580	7684	8691	8203	9449	72.2863	67.1132	66.663	67.7953	73.6039	77.0115
Tb427v9_000186300	Chr10_core_Tb427v9	1841414	1844881	mRNA	-	9130	9039	8410	8438	8487	9395	72.9228	65.0138	67.09	60.5249	70.024	70.4095
Tb427v9_000186400	Chr10_core_Tb427v9	1847380	1847667	mRNA	-	4881	5529	4606	4338	3583	4340	470.948	480.401	443.872	375.886	357.118	392.913
Tb427v9_000186500	Chr10_core_Tb427v9	1849530	1852013	mRNA	-	4950	5384	4931	5476	4849	5515	55.2046	54.0714	54.9255	54.8447	55.8627	57.7108
Tb427v9_000186600	Chr10_core_Tb427v9	1852932	1853543	mRNA	-	1674	1879	1646	1972	1886	1967	75.8684	76.6875	74.5082	80.2627	88.2972	83.6472
Tb427v9_000186700	Chr10_core_Tb427v9	1853982	1854395	mRNA	-	13445	15352	14421	16045	13417	13649	901.482	926.945	965.742	966.135	929.291	858.695
Tb427v9_000186900	Chr10_core_Tb427v9	1855517	1860901	mRNA	-	13726	14915	13810	11983	12214	13925	70.5969	69.0808	70.9421	55.3488	64.8932	67.2014
Tb427v9_000187000	Chr10_core_Tb427v9	1861839	1863779	mRNA	-	3840	4007	3575	4271	3919	4354	54.812	51.5059	50.9671	54.749	57.7857	58.3143
Tb427v9_000187100	Chr10_core_Tb427v9	1864300	1866456	mRNA	-	2578	2753	2453	3397	2973	3273	33.1116	31.8417	31.4677	39.1827	39.4451	39.4444
Tb427v9_000187200	Chr10_core_Tb427v9	1867203	1867442	mRNA	-	632	667	651	853	796	874	73.226	69.5933	75.3353	88.7563	95.2712	95.0171
Tb427v9_000187300	Chr10_core_Tb427v9	1868119	1869168	mRNA	-	3140	3324	3059	4055	3424	3792	82.8897	79.0178	80.6528	96.131	93.3695	93.925
Tb427v9_000187400	Chr10_core_Tb427v9	1869535	1869867	mRNA	-	1453	1595	1396	1800	1683	1853	121.192	119.801	116.296	134.829	145.008	145.019
Tb427v9_000187500	Chr10_core_Tb427v9	1870364	1871926	mRNA	-	3311	3477	3257	3990	3683	3854	58.6982	55.5089	57.6703	63.5243	67.4477	64.109
Tb427v9_000187600	Chr10_core_Tb427v9	1873293	1874552	mRNA	-	26505	29393	27466	29014	29195	31481	582.973	582.18	603.372	573.099	663.33	649.697
Tb427v9_000187700	Chr10_core_Tb427v9	1876034	1876708	mRNA	-	3161	3490	3268	3209	3218	3481	129.871	129.123	134.103	118.402	136.575	134.194
Tb427v9_000187800	Chr10_core_Tb427v9	1877142	1878560	mRNA	-	3773	4123	3734	4369	3750	4249	73.6813	72.5064	72.8306	76.6221	75.6487	77.8572
Tb427v9_000187900	Chr10_core_Tb427v9	1878868	1881720	mRNA	-	9067	9454	8623	8310	7376	8316	88.036	82.6619	83.6228	72.4602	73.9806	75.7623
Tb427v9_000188000	Chr10_core_Tb427v9	1881940	1882698	mRNA	-	2201	2357	2042	2662	2305	2307	80.4076	77.5407	74.5079	87.3347	86.9858	79.08
Tb427v9_000188100	Chr10_core_Tb427v9	1882922	1883350	mRNA	-	1154	1283	1162	1655	1283	1325	74.6635	74.7519	75.0893	96.1617	85.7491	80.4378
Tb427v9_000188200	Chr10_core_Tb427v9	1884071	1884424	mRNA	-	1341	1466	1312	1800	1491	1526	105.196	103.562	102.796	126.808	120.823	112.323
Tb427v9_000188300	Chr10_core_Tb427v9	1885162	1885752	mRNA	-	2088	2181	1970	2475	1848	2120	97.9997	92.1813	92.3485	104.321	89.5976	93.3624
Tb427v9_000188400	Chr10_core_Tb427v9	1885964	1888093	mRNA	-	4927	5291	4775	6017	4768	5123	64.0845	61.9728	62.0317	70.2833	64.063	62.5226
Tb427v9_000188500	Chr10_core_Tb427v9	1888417	1889319	mRNA	-	11673	12780	11401	12753	10829	11591	358.362	353.316	349.584	351.604	343.422	333.889
Tb427v9_000188700	Chr10_core_Tb427v9	1894807	1896276	mRNA	-	2549	2732	2501	3011	2509	2514	48.0501	46.3765	47.0877	50.9726	48.8568	44.4664
Tb427v9_000188900	Chr10_core_Tb427v9	1898389	1898838	mRNA	-	915	935	820	1043	787	838	56.4314	51.9283	50.5107	57.7678	50.1389	48.4938
Tb427v9_000189000	Chr10_core_Tb427v9	1899877	1902825	mRNA	-	5010	5312	4764	4630	4663	5274	47.0605	44.9335	44.6951	39.0572	45.2465	46.4837
Tb427v9_000189100	Chr10_core_Tb427v9	1904147	1905817	mRNA	-	4298	4739	4224	5039	4828	4993	71.2683	70.7635	69.9557	75.0371	82.6985	77.6843
Tb427v9_000189200	Chr10_core_Tb427v9	1905993	1906847	mRNA	-	1933	2000	1838	2574	2170	2228	62.6788	58.3998	59.5255	74.9547	72.6856	67.7869
Tb427v9_000189300	Chr10_core_Tb427v9	1907687	1909042	mRNA	-	13812	14706	13320	15915	14682	16075	282.269	270.642	271.882	292.089	309.951	308.248
Tb427v9_000189400	Chr10_core_Tb427v9	1910101	1913133	mRNA	-	5568	5931	5440	5310	5672	5990	50.853	48.7796	49.6233	43.5525	53.5123	51.3317
Tb427v9_000189500	Chr10_core_Tb427v9	1913487	1914326	mRNA	-	3214	3552	3273	3701	3175	3548	106.079	105.572	107.895	109.7	108.25	109.878
Tb427v9_000189600	Chr10_core_Tb427v9	1915019	1916116	mRNA	-	3145	3387	3128	3517	3509	3855	79.389	76.9924	78.8635	79.7285	91.5005	91.3074
Tb427v9_000189700	Chr10_core_Tb427v9	1916964	1921262	mRNA	-	13057	13391	11896	11682	10651	12016	84.1247	77.6937	76.5509	67.5926	70.8876	72.641
Tb427v9_000189800	Chr10_core_Tb427v9	1922039	1924012	mRNA	-	7119	7998	6838	7331	6237	6869	99.9168	101.087	95.8556	92.4026	90.4264	90.4596
Tb427v9_000189900	Chr10_core_Tb427v9	1924521	1927346	mRNA	-	6173	6626	6156	6416	6039	6666	60.5096	58.4887	60.2693	56.4799	61.1495	61.3105
Tb427v9_000190700	Chr10_core_Tb427v9	1933279	1933686	mRNA	-	8	17	10	14	5	12	0.544305	1.04158	0.67955	0.855425	0.351417	0.766082
Tb427v9_000190800	Chr10_core_Tb427v9	1934886	1935614	mRNA	-	3293	3704	3268	3930	3291	3679	125.258	126.876	124.156	134.248	129.313	131.307
Tb427v9_000190900	Chr10_core_Tb427v9	1936813	1938405	mRNA	-	12164	12704	11467	12016	9565	10552	211.583	198.992	199.215	187.7	171.865	172.219
Tb427v9_000191000	Chr10_core_Tb427v9	1938932	1941106	mRNA	-	9262	10548	9541	9148	8288	8977	117.975	120.99	121.381	104.644	109.053	107.29
Tb427v9_000191100	Chr10_core_Tb427v9	1942785	1944791	mRNA	-	5323	5380	5127	4639	4427	4984	73.4805	66.8791	70.6884	57.5098	63.1285	64.5558
Tb427v9_000191200	Chr10_core_Tb427v9	1945376	1946158	mRNA	-	4562	4802	4211	4554	3626	3931	161.546	153.128	148.934	144.822	132.638	130.612
Tb427v9_000191300	Chr10_core_Tb427v9	1946672	1947067	mRNA	-	1278	1369	1306	1900	1622	1680	89.5943	86.4262	91.4454	119.62	117.463	110.51
Tb427v9_000191400	Chr10_core_Tb427v9	1947411	1948562	mRNA	-	3169	3347	3041	3714	3098	3324	76.2418	72.5136	73.073	80.2444	76.9933	75.0367
Tb427v9_000191500	Chr10_core_Tb427v9	1949988	1952222	mRNA	-	8204	8883	8186	8767	7662	8290	101.692	99.1553	101.345	97.5924	98.1083	96.4183
Tb427v9_000191600	Chr10_core_Tb427v9	1952504	1953259	mRNA	-	2358	2630	2479	3401	2721	2899	86.4855	86.8656	90.8124	112.023	103.093	99.7676
Tb427v9_000191700	Chr10_core_Tb427v9	1953626	1954219	mRNA	-	1713	1916	1807	2313	2052	2240	79.9925	80.5712	84.279	96.9994	98.985	98.148
Tb427v9_000191800	Chr10_core_Tb427v9	1955468	1956160	mRNA	-	2436	2690	2436	2916	2704	2924	97.4805	96.9361	97.3614	104.792	111.776	109.789
Tb427v9_000191900	Chr10_core_Tb427v9	1956466	1957518	mRNA	-	2822	3036	2616	3024	2487	2830	74.2827	71.9657	68.7761	71.4849	67.6249	69.8971
Tb427v9_000192000	Chr10_core_Tb427v9	1957780	1958700	mRNA	-	4357	4680	3985	5253	4356	4565	131.143	126.852	119.8	141.993	135.44	128.926
Tb427v9_000192100	Chr10_core_Tb427v9	1959544	1960707	mRNA	-	3590	3778	3473	4211	3875	4055	85.4793	81.0068	82.5925	90.0438	95.31	90.594
Tb427v9_000192200	Chr10_core_Tb427v9	1961024	1963162	mRNA	-	5735	6083	5434	5656	5208	5815	74.28	70.9495	70.2955	65.7885	69.6803	70.6692
Tb427v9_000192300	Chr10_core_Tb427v9	1963534	1963956	mRNA	-	2782	3293	2875	3746	3138	3494	182.554	194.589	188.426	220.751	212.71	215.129
Tb427v9_000192400	Chr10_core_Tb427v9	1964381	1965907	mRNA	-	2765	2917	2724	3014	2784	3049	50.175	47.6674	49.3706	49.1176	52.1869	51.9148
Tb427v9_000192500	Chr10_core_Tb427v9	1966135	1967031	mRNA	-	3584	4042	3612	4900	4233	4409	110.766	112.494	111.495	135.999	135.141	127.856
Tb427v9_000192600	Chr10_core_Tb427v9	1967564	1968289	mRNA	-	1891	2052	1890	2608	2403	2636	72.2271	70.5795	72.1007	89.4577	94.8118	94.4704
Tb427v9_000192700	Chr10_core_Tb427v9	1969996	1970640	mRNA	-	5399	5815	5276	6155	5226	5885	232.153	225.166	226.587	237.679	232.129	237.437
Tb427v9_000192800	Chr10_core_Tb427v9	1971374	1971949	mRNA	-	2669	2932	2726	3307	2922	3171	128.537	127.156	131.121	143.026	145.365	143.29
Tb427v9_000192900	Chr10_core_Tb427v9	1972479	1974434	mRNA	-	6449	6925	6291	6411	5759	6394	91.3465	88.3308	88.9997	81.5506	84.2649	84.9795
Tb427v9_000193000	Chr10_core_Tb427v9	1977151	1979340	mRNA	-	5960	6397	6019	5399	5724	6647	75.3958	72.8735	76.0491	61.336	74.7998	78.8984
Tb427v9_000193100	Chr10_core_Tb427v9	1980438	1981595	mRNA	-	3719	3717	3585	3959	3958	4082	89.0101	80.1122	85.6982	85.0943	97.8563	91.6701
Tb427v9_000193200	Chr10_core_Tb427v9	1981953	1982522	mRNA	-	1830	1899	1652	2306	1973	2066	89.0605	83.2246	80.2996	100.785	99.1885	94.3423
Tb427v9_000193300	Chr10_core_Tb427v9	1983157	1983849	mRNA	-	1656	1715	1520	1744	1545	1604	66.2675	61.8013	60.751	62.6742	63.8659	60.2264
Tb427v9_000193400	Chr10_core_Tb427v9	1984101	1984382	mRNA	-	1081	1087	992	1531	1218	1255	106.528	96.4634	97.6385	135.493	123.99	116.045
Tb427v9_000193500	Chr10_core_Tb427v9	1985434	1987089	mRNA	-	28996	34245	30479	26180	27571	29553	485.162	515.987	509.352	393.387	476.542	463.972
Tb427v9_000193600	Chr10_core_Tb427v9	1987366	1988478	mRNA	-	3240	3296	3106	4596	3827	3801	80.6839	73.9131	77.2525	102.783	98.4465	88.814
Tb427v9_000193700	Chr10_core_Tb427v9	1988623	1988970	mRNA	+	0	0	0	1	0	1	0	0	0	0.0716669	0	0.0748788
Tb427v9_000193800	Chr10_core_Tb427v9	1989253	1989720	mRNA	-	2142	2391	2135	2452	2206	2399	127.013	127.674	126.444	130.572	135.125	133.476
Tb427v9_000193900	Chr10_core_Tb427v9	1990194	1991294	mRNA	-	3833	4203	3960	4908	4364	4654	96.4923	95.2809	99.5676	110.958	113.485	109.931
Tb427v9_000194000	Chr10_core_Tb427v9	1991701	1993026	mRNA	-	3214	3242	3186	4041	3610	3915	67.1702	61.015	66.5037	75.844	77.936	76.7722
Tb427v9_000194100	Chr10_core_Tb427v9	1993325	1993519	mRNA	-	788	839	707	1262	846	925	112.479	107.845	100.794	161.773	124.743	123.888
Tb427v9_000194200	Chr10_core_Tb427v9	1993945	1994994	mRNA	-	5511	5945	5444	5923	5139	5569	145.479	141.324	143.535	140.415	140.136	137.94
Tb427v9_000194400	Chr10_core_Tb427v9	2000335	2001069	mRNA	-	2257	2386	2084	2857	2281	2485	85.1495	81.0613	78.5267	96.7971	88.8947	87.9668
Tb427v9_000194500	Chr10_core_Tb427v9	2001467	2003563	mRNA	-	20469	22315	20166	23571	21182	23409	270.428	265.488	266.1	279.663	289.083	290.188
Tb427v9_000194600	Chr10_core_Tb427v9	2005048	2005815	mRNA	-	4435	4548	4120	5131	3861	4134	160.12	147.865	148.565	166.362	143.996	140.044
Tb427v9_000194700	Chr10_core_Tb427v9	2006378	2008465	mRNA	-	14950	16563	15079	15111	14131	15734	198.365	197.905	199.832	180.061	193.685	195.887
Tb427v9_000194800	Chr10_core_Tb427v9	2012049	2012849	mRNA	-	744	871	840	714	686	799	25.7531	27.1498	29.0406	22.1951	24.529	25.9505
Tb427v9_000194900	Chr10_core_Tb427v9	2013438	2014811	mRNA	-	4845	5224	4672	5973	4937	5114	97.7169	94.8794	94.1126	108.186	102.858	96.7784
Tb427v9_000195000	Chr10_core_Tb427v9	2015380	2016858	mRNA	-	4499	4880	4405	5819	5497	6115	84.2923	82.335	82.4304	97.9089	106.389	107.5
Tb427v9_000195100	Chr10_core_Tb427v9	2017151	2019373	mRNA	-	7913	8583	7846	9171	8294	8956	98.6151	96.324	97.6607	102.641	106.774	104.727
Tb427v9_000195200	Chr10_core_Tb427v9	2019632	2020102	mRNA	-	2092	2272	2068	2921	2356	2499	123.257	120.545	121.694	154.555	143.392	138.152
Tb427v9_000195300	Chr10_core_Tb427v9	2020573	2021637	mRNA	-	2842	3083	2892	3809	3372	3572	73.9654	72.2555	75.1748	89.0261	90.6552	87.2284
Tb427v9_000195400	Chr10_core_Tb427v9	2022822	2023649	mRNA	-	3930	4121	3851	4177	3805	4227	131.593	124.261	128.79	125.605	131.612	132.805
Tb427v9_000195500	Chr10_core_Tb427v9	2024120	2024323	mRNA	-	688	684	610	750	620	620	93.851	84.0232	83.1093	91.8784	87.366	79.3568
Tb427v9_000195600	Chr10_core_Tb427v9	2024552	2027164	mRNA	-	7168	7497	7016	8350	7408	7979	75.9926	71.5737	74.2903	79.4989	81.1287	79.3713
Tb427v9_000195700	Chr10_core_Tb427v9	2027360	2028589	mRNA	-	3380	3535	3214	4347	3684	3800	76.1572	71.726	72.3285	87.9601	85.7461	80.3378
Tb427v9_000195800	Chr10_core_Tb427v9	2028880	2029365	mRNA	-	2051	2094	1907	2652	2030	2184	117.104	107.665	108.749	135.982	119.729	117.004
Tb427v9_000195900	Chr10_core_Tb427v9	2030035	2030940	mRNA	-	3234	3524	3073	4061	3618	3988	98.955	97.1016	93.9139	111.592	114.358	114.497
Tb427v9_000196000	Chr10_core_Tb427v9	2031240	2031563	mRNA	-	997	1082	1052	1433	1172	1243	85.475	83.5341	90.0801	110.33	103.794	99.9901
Tb427v9_000196100	Chr10_core_Tb427v9	2031842	2035819	mRNA	-	12936	14296	12683	11846	10860	12694	90.0722	89.6392	88.2027	74.0737	78.1125	82.9337
Tb427v9_000196200	Chr10_core_Tb427v9	2036018	2039626	mRNA	-	6861	7553	6982	7207	6565	7646	52.6584	52.2026	53.5216	49.6748	52.0493	55.0625
Tb427v9_000196300	Chr10_core_Tb427v9	2040612	2042225	mRNA	-	24070	25976	22979	22797	19876	21438	413.226	401.585	394.015	351.473	352.485	345.333
Tb427v9_000196400	Chr10_core_Tb427v9	2042564	2043373	mRNA	-	3286	3443	3089	4083	3176	3292	112.477	106.127	105.605	125.51	112.3	105.73
Tb427v9_000196500	Chr10_core_Tb427v9	2043603	2045366	mRNA	-	4666	5080	4655	5767	4942	5346	73.289	71.8539	73.0269	81.3478	80.1857	78.7889
Tb427v9_000196600	Chr10_core_Tb427v9	2045561	2046082	mRNA	-	1341	1525	1282	1867	1631	1732	71.275	72.9913	68.0559	89.1158	89.5494	86.3771
Tb427v9_000196700	Chr10_core_Tb427v9	2047385	2048878	mRNA	-	111325	126534	113637	106646	91919	102832	2064.81	2113.42	2105.11	1776.37	1761.13	1789.6
Tb427v9_000196800	Chr10_core_Tb427v9	2049544	2050668	mRNA	-	6173	7099	6101	7079	5545	6179	152.082	157.496	150.124	156.622	141.118	142.837
Tb427v9_000196900	Chr10_core_Tb427v9	2050902	2051696	mRNA	-	2387	2420	2191	3073	2274	2462	83.2489	76.0036	76.3199	96.2477	81.925	80.5667
Tb427v9_000197000	Chr10_core_Tb427v9	2051916	2052482	mRNA	-	1002	1067	925	1268	908	1004	49.0228	47.0097	45.2003	55.7123	45.8898	46.0899
Tb427v9_000197100	Chr10_core_Tb427v9	2052690	2054912	mRNA	-	21111	23066	20277	19661	16486	18639	263.094	258.862	252.392	220.044	212.235	217.955
Tb427v9_000197200	Chr10_core_Tb427v9	2055261	2055554	mRNA	-	2243	2531	2176	3396	2634	2865	211.986	215.409	205.403	288.236	257.155	254.065
Tb427v9_000197300	Chr10_core_Tb427v9	2055598	2056089	mRNA	-	2127	2393	2259	3142	2324	2601	119.959	121.535	127.248	159.138	135.395	137.641
Tb427v9_000197400	Chr10_core_Tb427v9	2056346	2057197	mRNA	-	2689	2967	2642	3279	2759	2784	87.4999	86.9415	85.8655	95.8208	92.7403	85.0018
Tb427v9_000197500	Chr10_core_Tb427v9	2057641	2058015	mRNA	-	3389	3905	3484	4486	3956	4100	250.926	260.369	257.645	298.288	302.574	284.84
Tb427v9_000197600	Chr10_core_Tb427v9	2058563	2059270	mRNA	-	3020	3397	2875	2670	2185	2458	118.286	119.816	112.469	93.9161	88.4054	90.3339
Tb427v9_000197700	Chr10_core_Tb427v9	2061316	2061942	mRNA	-	0	7	7	90	105	103	0	0.278845	0.309271	3.57533	4.79801	4.27515
Tb427v9_000197800	Chr10_core_Tb427v9	2065494	2067023	mRNA	+	4124	4294	3773	5197	4287	4833	74.6892	70.0316	68.2488	84.5266	80.2034	82.1292
Tb427v9_000197900	Chr10_core_Tb427v9	2067438	2067974	mRNA	+	1417	1615	1358	1809	1371	1440	73.2068	75.1358	70.073	83.9309	73.1677	69.8049
Tb427v9_000198000	Chr10_core_Tb427v9	2068241	2068456	mRNA	+	1688	1886	1671	2388	1563	1673	217.41	218.747	214.958	276.213	207.954	202.184
Tb427v9_000198100	Chr10_core_Tb427v9	2068821	2069462	mRNA	+	1364	1359	1269	1782	1458	1376	58.9254	52.8689	54.7544	69.135	65.0648	55.7762
Tb427v9_000198200	Chr10_core_Tb427v9	2069638	2080803	mRNA	+	18350	21105	20198	12943	15337	18412	45.5118	47.1374	50.034	28.8287	39.2942	42.848
Tb427v9_000198300	Chr10_core_Tb427v9	2081216	2082100	mRNA	+	4362	4794	4472	4804	4350	4728	136.641	135.234	139.915	135.145	140.761	138.968
Tb427v9_000198400	Chr10_core_Tb427v9	2082578	2083294	mRNA	+	2059	2165	2038	2309	1733	1868	79.6324	75.4022	78.7239	80.1972	69.236	67.7879
Tb427v9_000198500	Chr10_core_Tb427v9	2084408	2091706	mRNA	+	3587	3793	3423	2767	3058	3752	13.6105	12.9604	12.9724	9.42873	11.9862	13.3582
Tb427v9_000198600	Chr10_core_Tb427v9	2092514	2092942	mRNA	+	0	0	0	0	0	0	0	0	0	0	0	0
Tb427v9_000198800	Chr10_core_Tb427v9	2096341	2097923	mRNA	+	1	1	2	1	0	0	0.0175041	0.0157628	0.0349655	0.0157196	0	0
Tb427v9_000199000	Chr10_core_Tb427v9	2101117	2102700	mRNA	+	0	0	0	0	0	0	0	0	0	0	0	0
Tb427v9_000199100	Chr10_core_Tb427v9	2103506	2105089	mRNA	+	0	0	0	0	0	0	0	0	0	0	0	0
Tb427v9_000199200	Chr10_core_Tb427v9	2105893	2107476	mRNA	+	0	0	0	0	0	0	0	0	0	0	0	0
Tb427v9_000199300	Chr10_core_Tb427v9	2108453	2110042	mRNA	+	0	1	0	0	1	0	0	0.0156933	0	0	0.0180021	0
Tb427v9_000199400	Chr10_core_Tb427v9	2111016	2112656	mRNA	+	0	0	0	0	0	0	0	0	0	0	0	0
Tb427v9_000199500	Chr10_core_Tb427v9	2113579	2115219	mRNA	+	0	0	0	0	0	0	0	0	0	0	0	0
Tb427v9_000199600	Chr10_core_Tb427v9	2116149	2117738	mRNA	+	0	0	0	0	0	0	0	0	0	0	0	0
Tb427v9_000199700	Chr10_core_Tb427v9	2118596	2119606	mRNA	+	5547	6027	5324	5867	5028	5648	152.084	148.806	145.792	144.458	142.403	145.299
Tb427v9_000199800	Chr10_core_Tb427v9	2120450	2121130	mRNA	+	2503	2668	2551	2968	2705	2910	101.929	97.8399	103.757	108.543	113.79	111.192
Tb427v9_000199900	Chr10_core_Tb427v9	2121760	2123625	mRNA	+	5118	5519	5120	5883	5390	5949	75.992	73.794	75.9288	78.4455	82.6716	82.8807
Tb427v9_000200000	Chr10_core_Tb427v9	2124259	2124831	mRNA	+	1965	2255	1973	2287	1915	2126	95.129	98.3082	95.3996	99.4302	95.7678	96.573
Tb427v9_000200100	Chr10_core_Tb427v9	2125192	2125368	mRNA	+	296	304	286	445	373	471	46.5721	43.0725	44.9437	62.8775	60.6237	69.5339
Tb427v9_000200300	Chr10_core_Tb427v9	2130951	2134202	mRNA	+	9585	9939	9052	10418	9126	10104	81.6435	76.2369	77.0093	79.6921	80.299	80.7541
Tb427v9_000200400	Chr10_core_Tb427v9	2134627	2137284	mRNA	+	6299	6504	5840	6387	5724	6300	65.6488	61.0419	60.7907	59.7797	61.6247	61.608
Tb427v9_000200500	Chr10_core_Tb427v9	2137663	2138214	mRNA	+	1751	1786	1714	2363	1723	1867	87.9997	80.8294	86.0349	106.65	89.45	88.0402
Tb427v9_000200600	Chr10_core_Tb427v9	2138368	2139231	mRNA	+	4421	4926	4440	5224	4537	5233	141.859	142.339	142.294	150.536	150.385	157.554
Tb427v9_000200700	Chr10_core_Tb427v9	2139615	2140715	mRNA	+	2265	2398	2117	2688	2092	2236	57.0193	54.362	53.2285	60.7694	54.4021	52.8162
Tb427v9_000200900	Chr10_core_Tb427v9	2142835	2143560	mRNA	+	3292	3636	3295	3830	3121	3520	125.738	125.062	125.699	131.374	123.141	126.152
Tb427v9_000201000	Chr10_core_Tb427v9	2144176	2144592	mRNA	+	1717	1952	1745	2177	1674	1945	114.294	117.011	116.016	130.141	115.109	121.483
Tb427v9_000201100	Chr10_core_Tb427v9	2145352	2146692	mRNA	+	1629	1680	1522	1501	1438	1621	33.6638	31.2639	31.4142	27.8563	30.6973	31.4316
Tb427v9_000201200	Chr10_core_Tb427v9	2148368	2149378	mRNA	+	3381	3574	3201	4117	3851	4277	92.698	88.2414	87.6557	101.37	109.068	110.029
Tb427v9_000201400	Chr10_core_Tb427v9	2151759	2152256	mRNA	+	2548	2589	2284	2513	1884	2231	141.968	129.902	127.103	125.743	108.435	116.636
Tb427v9_000201500	Chr10_core_Tb427v9	2153054	2154721	mRNA	+	11267	12302	11350	10390	9827	10669	187.163	184.026	188.311	154.999	168.629	166.294
Tb427v9_000201600	Chr10_core_Tb427v9	2156124	2157713	mRNA	+	989	1036	935	745	615	695	17.2353	16.2583	16.2743	11.6595	11.0713	11.3645
Tb427v9_000201700	Chr10_core_Tb427v9	2158117	2158488	mRNA	+	265	301	268	264	184	184	19.7796	20.2317	19.9791	17.6961	14.187	12.8864
Tb427v9_000201800	Chr10_core_Tb427v9	2159677	2160699	mRNA	+	2512	2643	2306	2262	2337	2503	68.0636	64.489	62.4057	55.0414	65.4115	63.6353
Tb427v9_000201900	Chr10_core_Tb427v9	2161076	2162245	mRNA	+	2819	3060	2813	3104	2629	2953	66.777	65.2749	66.5535	66.0321	64.3313	65.6353
Tb427v9_000202000	Chr10_core_Tb427v9	2163037	2164293	mRNA	+	4292	4527	3889	4539	3809	4174	94.6273	89.8794	85.6375	89.8708	86.7497	86.3478
Tb427v9_000202100	Chr10_core_Tb427v9	2165170	2171679	mRNA	+	20110	22239	19930	15370	15849	18938	85.5548	85.2001	84.6854	58.7229	69.6521	75.5976
Tb427v9_000202200	Chr10_core_Tb427v9	2172103	2172900	mRNA	+	2144	2350	2032	2479	2160	2391	74.4926	73.5273	70.5149	77.3511	77.525	77.9488
Tb427v9_000202300	Chr10_core_Tb427v9	2173694	2175454	mRNA	+	6432	6959	6277	6699	5848	6770	101.2	98.5992	98.6405	94.6554	95.0476	99.9457
Tb427v9_000202400	Chr10_core_Tb427v9	2176186	2178810	mRNA	+	4021	4474	3857	4218	3823	4368	42.4343	42.5179	40.6538	39.9752	41.6761	43.2521
Tb427v9_000202500	Chr10_core_Tb427v9	2179651	2181951	mRNA	+	5346	5761	5091	4835	4728	5374	64.3647	62.461	61.2197	52.2777	58.8026	60.7097
Tb427v9_000202600	Chr10_core_Tb427v9	2183724	2185481	mRNA	+	12182	13741	12422	9108	9921	11354	191.996	195.023	195.54	128.914	161.521	167.906
Tb427v9_000202700	Chr10_core_Tb427v9	2188365	2189231	mRNA	+	2164	2434	2303	2928	2386	2676	69.1968	70.0877	73.5515	84.0817	78.8132	80.2891
Tb427v9_000202800	Chr10_core_Tb427v9	2190158	2191924	mRNA	+	4502	4923	4435	4718	4138	4678	70.5929	69.515	69.4574	66.4378	67.0265	68.8268
Tb427v9_000202900	Chr10_core_Tb427v9	2192556	2194196	mRNA	+	6477	7393	6402	5838	5633	6472	109.365	112.413	107.966	88.5255	98.2522	102.538
Tb427v9_000203000	Chr10_core_Tb427v9	2195686	2196552	mRNA	+	4579	5081	4435	5310	4362	4999	146.42	146.309	141.642	152.484	144.084	149.987
Tb427v9_000203100	Chr10_core_Tb427v9	2197060	2198529	mRNA	+	4940	5551	4825	5839	4714	5430	93.1218	94.2299	90.8429	98.8473	91.794	96.0431
Tb427v9_000203200	Chr10_core_Tb427v9	2199140	2199769	mRNA	+	2000	2224	1867	1568	1511	1765	88.0493	88.1705	82.0936	61.9931	68.7164	72.9092
Tb427v9_000203300	Chr10_core_Tb427v9	2203326	2204624	mRNA	+	4419	5102	4887	2954	3087	3462	94.2748	98.0178	104.132	56.5958	68.0313	69.3012
Tb427v9_000203400	Chr10_core_Tb427v9	2208214	2213208	mRNA	+	12961	13919	12807	11526	10953	12329	71.8681	69.5022	70.9275	57.3955	62.7381	64.1457
Tb427v9_000203500	Chr10_core_Tb427v9	2213618	2214637	mRNA	+	8059	9138	8144	9052	7811	8677	219.005	223.623	221.044	220.912	219.27	221.25
Tb427v9_000203600	Chr10_core_Tb427v9	2215755	2217887	mRNA	+	11007	12095	10693	9245	8641	9296	142.964	141.468	138.716	107.837	115.937	113.291
Tb427v9_000203700	Chr10_core_Tb427v9	2219300	2220535	mRNA	+	61879	70011	63110	50530	50154	56484	1387.47	1413.64	1413.34	1017.49	1161.68	1188.36
Tb427v9_000203800	Chr10_core_Tb427v9	2222860	2223240	mRNA	+	250	261	244	230	160	187	18.2181	17.1276	17.7591	15.0519	12.0443	12.7863
Tb427v9_000203900	Chr10_core_Tb427v9	2224624	2225331	mRNA	+	1396	1468	1337	1493	1156	1203	54.678	51.7781	52.3031	52.5156	46.7719	44.2114
Tb427v9_000204000	Chr10_core_Tb427v9	2225855	2226238	mRNA	+	619	779	673	669	600	655	44.7547	50.7198	48.5995	43.4386	44.8125	44.4356
Tb427v9_000204100	Chr10_core_Tb427v9	2226914	2227423	mRNA	+	1564	1648	1431	1268	1065	1280	85.0874	80.7381	77.7566	61.9512	59.852	65.3402
Tb427v9_000204300	Chr10_core_Tb427v9	2229456	2230712	mRNA	+	2158	2310	2040	2630	2189	2488	47.5782	45.8629	44.9217	52.0732	49.8543	51.4694
Tb427v9_000204400	Chr10_core_Tb427v9	2231010	2235938	mRNA	+	9847	10878	10228	9528	9291	10254	55.3324	55.045	57.4031	48.0816	53.931	54.0643
Tb427v9_000204500	Chr10_core_Tb427v9	2236214	2236894	mRNA	+	1689	1853	1767	2415	1874	1958	68.7808	67.9525	71.8693	88.3194	78.8329	74.8156
Tb427v9_000204600	Chr10_core_Tb427v9	2237140	2238570	mRNA	+	2650	2506	2245	2846	2464	2524	51.3164	43.7003	43.4206	49.4934	49.2891	45.8608
Tb427v9_000204700	Chr10_core_Tb427v9	2239000	2239149	mRNA	+	9340	10413	9541	10258	8082	8878	1735.83	1742.72	1771.02	1712.08	1551.6	1548.16
Tb427v9_000204800	Chr10_core_Tb427v9	2239703	2240230	mRNA	+	907	914	799	1378	1052	1161	47.6588	43.2489	41.9326	65.0259	57.1021	57.2414
Tb427v9_000204900	Chr10_core_Tb427v9	2240561	2245183	mRNA	+	6615	6989	6547	7025	6857	7680	39.632	37.7072	39.1767	37.7976	42.4376	43.1737
Tb427v9_000205000	Chr10_core_Tb427v9	2245530	2247530	mRNA	+	4933	5226	4753	5640	4878	4985	68.3011	65.1596	65.7285	70.1289	69.7683	64.7625
Tb427v9_000205100	Chr10_core_Tb427v9	2247945	2249360	mRNA	+	3168	3221	3019	3599	3042	3544	61.9976	56.7641	59.0096	63.2519	61.4964	65.0767
Tb427v9_000205200	Chr10_core_Tb427v9	2249698	2251488	mRNA	+	4511	4572	4108	5337	4562	4747	69.7857	63.6931	63.4736	74.1468	72.9036	68.9056
Tb427v9_000205300	Chr10_core_Tb427v9	2251818	2253740	mRNA	+	8221	8771	7956	7631	6481	7017	118.445	113.798	114.487	98.7361	96.4573	94.8607
Tb427v9_000205400	Chr10_core_Tb427v9	2255401	2256126	mRNA	+	1791	1873	1663	2063	1845	1976	68.4075	64.4227	63.441	70.7635	72.7956	70.817
Tb427v9_000205500	Chr10_core_Tb427v9	2257580	2259823	mRNA	+	5611	5786	5179	6165	5330	5867	69.272	64.3263	63.8605	68.3521	67.9743	67.9634
Tb427v9_000205600	Chr10_core_Tb427v9	2260066	2261022	mRNA	+	2818	3133	2610	3628	2807	3008	81.6262	81.7225	75.5089	94.3751	83.9907	81.7539
Tb427v9_000205700	Chr10_core_Tb427v9	2261365	2262078	mRNA	+	2070	2102	1966	2497	2189	2284	80.3947	73.5161	76.2623	87.0918	87.8219	83.2329
Tb427v9_000205800	Chr10_core_Tb427v9	2263129	2265198	mRNA	+	4605	4774	4224	4841	4523	4545	61.6333	57.5388	56.465	58.1866	62.5335	57.0771
Tb427v9_000205900	Chr10_core_Tb427v9	2265700	2267628	mRNA	+	4833	4898	4477	5286	4496	4790	69.4155	63.3506	64.2238	68.1818	66.7061	64.5531
Tb427v9_000206000	Chr10_core_Tb427v9	2267997	2268899	mRNA	+	3831	4353	3759	4557	3754	4187	117.612	120.343	115.261	125.638	119.051	120.61
Tb427v9_000206100	Chr10_core_Tb427v9	2269462	2271381	mRNA	+	4759	5028	4657	5097	4549	5050	68.6732	65.3371	67.1192	66.0523	67.809	68.3762
Tb427v9_000206200	Chr10_core_Tb427v9	2271758	2272303	mRNA	+	2791	3082	2761	3805	3311	3639	141.811	141.018	140.115	173.623	173.784	173.49
Tb427v9_000206300	Chr10_core_Tb427v9	2272813	2274069	mRNA	+	6187	7148	6475	6159	6174	6845	136.407	141.917	142.582	121.946	140.612	141.603
Tb427v9_000206400	Chr10_core_Tb427v9	2275651	2279082	mRNA	+	34441	38349	34634	32604	31336	35362	277.972	278.723	279.189	236.319	261.258	267.796
Tb427v9_000206500	Chr10_core_Tb427v9	2279868	2281109	mRNA	+	2154	2109	1873	2422	1930	2103	48.064	42.3783	41.7428	48.5345	44.4869	44.0307
Tb427v9_000206600	Chr10_core_Tb427v9	2281876	2283288	mRNA	+	1752	1904	1648	2006	1725	1853	34.3594	33.6257	32.2803	35.3301	34.9463	34.098
Tb427v9_000206700	Chr10_core_Tb427v9	2283809	2284474	mRNA	+	1831	1934	1852	1682	1498	1869	76.2453	72.5227	77.0256	62.9003	64.4372	73.0257
Tb427v9_000206800	Chr10_core_Tb427v9	2287322	2289631	mRNA	+	4131	4351	3926	4750	4226	4567	49.5425	46.9899	47.0264	51.1585	52.3543	51.392
Tb427v9_000206900	Chr10_core_Tb427v9	2290381	2291478	mRNA	+	3094	3213	2794	3128	2660	3032	78.1016	73.0371	70.4426	70.9101	69.362	71.8143
Tb427v9_000207000	Chr10_core_Tb427v9	2292818	2293627	mRNA	+	6052	6789	5675	6678	5683	5936	207.156	209.265	194.014	205.28	200.944	190.649
Tb427v9_000207100	Chr10_core_Tb427v9	2294646	2295620	mRNA	+	2636	2993	2677	3488	3228	3450	74.9433	76.6279	76.016	89.0565	94.8028	92.034
Tb427v9_000207200	Chr10_core_Tb427v9	2296462	2297160	mRNA	+	908	1030	913	1209	1038	1102	36.0227	36.7977	36.1769	43.0744	42.5391	41.0218
Tb427v9_000207300	Chr10_core_Tb427v9	2298316	2301189	mRNA	+	6711	7462	6516	7552	6522	7153	64.6842	64.7678	62.728	65.3694	64.9369	64.6906
Tb427v9_000207400	Chr10_core_Tb427v9	2301613	2302695	mRNA	+	4515	4593	4258	5967	5128	5721	115.552	105.854	108.841	137.144	135.571	137.383
Tb427v9_000207500	Chr10_core_Tb427v9	2303218	2304141	mRNA	+	5326	5956	5409	5518	5299	6092	159.789	160.913	162.081	148.672	164.225	171.493
Tb427v9_000207600	Chr10_core_Tb427v9	2305179	2306228	mRNA	+	3419	3822	3643	4104	3688	4100	90.2547	90.8562	96.0504	97.2926	100.569	101.554
Tb427v9_000207700	Chr10_core_Tb427v9	2307166	2308083	mRNA	+	1557	1480	1416	2311	1854	1802	47.0182	40.2468	42.708	62.6727	57.8345	51.0592
Tb427v9_000207800	Chr10_core_Tb427v9	2310707	2312518	mRNA	+	5993	6412	5647	4636	4443	5148	91.6373	88.2906	86.2412	63.6609	70.1786	73.8598
Tb427v9_000208000	Chr10_core_Tb427v9	2314992	2317559	mRNA	+	3718	4162	3779	3776	3983	4542	40.1079	40.4311	40.7161	36.5809	44.3845	45.9737
Tb427v9_000208100	Chr10_core_Tb427v9	2318035	2319597	mRNA	+	3617	4020	3629	3841	3525	4088	64.123	64.1777	64.2572	61.1521	64.5542	68.0014
Tb427v9_000208200	Chr10_core_Tb427v9	2320593	2321627	mRNA	+	4466	4715	4249	5480	4573	4906	119.604	113.71	113.653	131.798	126.511	123.281
Tb427v9_000208300	Chr10_core_Tb427v9	2322108	2323751	mRNA	+	4298	5070	4511	5043	4231	4659	72.4395	76.9502	75.9366	76.3307	73.6634	73.679
Tb427v9_000208400	Chr10_core_Tb427v9	2324247	2325230	mRNA	+	2461	2801	2643	3133	2697	2774	69.3273	71.0557	74.3634	79.2602	78.4827	73.3232
Tb427v9_000208500	Chr10_core_Tb427v9	2325485	2326300	mRNA	+	3707	4111	3545	4469	3496	3714	125.954	125.785	120.302	136.364	122.704	118.406
Tb427v9_000208600	Chr10_core_Tb427v9	2326608	2327789	mRNA	+	3551	4012	3501	4348	3764	4002	83.2621	84.713	81.9894	91.5562	91.1688	88.0472
Tb427v9_000208700	Chr10_core_Tb427v9	2328240	2329835	mRNA	+	4316	4904	4169	5328	4587	5118	74.932	76.6706	72.2914	83.0714	82.2649	83.3735
Tb427v9_000208800	Chr10_core_Tb427v9	2330250	2331383	mRNA	+	12469	13579	12942	12365	11175	12104	304.753	298.866	315.927	271.402	282.14	277.579
Tb427v9_000208900	Chr10_core_Tb427v9	2332430	2333905	mRNA	+	8193	8923	8013	7566	7788	8675	153.815	150.854	150.251	127.562	151.036	152.815
Tb427v9_000209000	Chr10_core_Tb427v9	2338115	2338309	mRNA	+	1153	1408	1282	1177	1062	1186	164.579	180.984	182.769	150.877	156.592	158.844
Tb427v9_000209100	Chr10_core_Tb427v9	2338661	2339413	mRNA	+	8376	9872	8740	9433	7561	8673	308.436	327.361	321.447	311.946	287.613	299.668
Tb427v9_000209200	Chr10_core_Tb427v9	2341529	2341660	mRNA	+	462	489	473	451	455	581	97.6601	93.0844	99.8632	85.6157	99.3543	115.237
Tb427v9_000209300	Chr10_core_Tb427v9	2343118	2344296	mRNA	+	3874	4342	3909	4020	3745	4397	91.0669	91.9144	91.7775	84.865	90.9396	96.9839
Tb427v9_000209400	Chr10_core_Tb427v9	2344367	2345602	mRNA	+	4322	4805	4452	3519	3835	4667	96.909	97.021	99.702	70.8599	88.827	98.1882
Tb427v9_000209500	Chr10_core_Tb427v9	2348610	2349212	mRNA	+	2061	2415	2093	2320	1866	2054	94.8043	100.037	96.1587	95.8384	88.6669	88.6528
Tb427v9_000209600	Chr10_core_Tb427v9	2351101	2351544	mRNA	+	8	8	6	9	15	15	0.500072	0.450324	0.374596	0.505227	0.968577	0.879784
Tb427v9_000209800	Chr10_core_Tb427v9	2354108	2354482	mRNA	+	2	0	0	15	15	17	0.148083	0	0	0.997396	1.14727	1.18104
Tb427v9_000209900	Chr10_core_Tb427v9	2355921	2356460	mRNA	+	46	53	59	352	364	367	2.36328	2.45203	3.02746	16.2406	19.3179	17.6915
Tb427v9_000210000	Chr10_core_Tb427v9	2357355	2358359	mRNA	+	2610	2723	2657	3573	2865	3030	71.9869	67.6321	73.1937	88.5008	81.6277	78.4147
Tb427v9_000210100	Chr10_core_Tb427v9	2358759	2362007	mRNA	+	40748	49274	43472	33679	31298	34780	347.406	378.304	370.177	257.864	275.643	278.229
Tb427v9_000210300	Chr10_core_Tb427v9	2363929	2365230	mRNA	+	2348	2479	2220	3067	2394	2384	49.9767	47.5158	47.1945	58.6252	52.6373	47.6121
Tb427v9_000210400	Chr10_core_Tb427v9	2365614	2367230	mRNA	+	220	260	233	200	185	210	3.76988	4.0121	3.98777	3.07777	3.27474	3.3765
Tb427v9_000210500	Chr10_core_Tb427v9	2368255	2368755	mRNA	+	72	90	63	59	45	50	3.98758	4.48861	3.48487	2.93447	2.57448	2.59829
Tb427v9_000210600	Chr10_core_Tb427v9	2372814	2373399	mRNA	+	204	209	185	609	204	146	9.65652	8.90901	8.74644	25.8887	9.97518	6.48463
Tb427v9_000210700	Chr10_core_Tb427v9	2373768	2374793	mRNA	+	4237	4800	4275	4325	4071	4453	114.467	116.777	115.353	104.933	113.612	112.88
Tb427v9_000210800	Chr10_core_Tb427v9	2376113	2380333	mRNA	+	16199	18171	16464	14828	15206	17637	106.297	107.376	107.904	87.3812	103.074	108.593
Tb427v9_000210900	Chr10_core_Tb427v9	2380806	2383136	mRNA	+	5337	5708	5346	6632	5998	6619	63.429	61.0896	63.4583	70.7843	73.6372	73.8116
Tb427v9_000211000	Chr10_core_Tb427v9	2383491	2386424	mRNA	+	9154	9951	8935	10022	9247	10577	86.4262	84.6046	84.2555	84.9749	90.1852	93.6998
Tb427v9_000211100	Chr10_core_Tb427v9	2386846	2386926	mRNA	+	196	186	151	145	153	141	67.8442	57.9779	52.2039	45.074	54.7076	45.7949
Tb427v9_000211200	Chr10_core_Tb427v9	2387704	2389107	mRNA	+	4039	4139	3800	4697	4007	4174	79.7191	73.566	74.9103	83.2551	81.6974	77.3006
Tb427v9_000211300	Chr10_core_Tb427v9	2389586	2395099	mRNA	+	8422	8854	8183	7835	8529	9801	42.3032	40.0489	41.0526	35.3426	44.2544	46.1924
Tb427v9_000211400	Chr10_core_Tb427v9	2396586	2400131	mRNA	+	6762	7174	6208	5072	5254	5951	52.8208	50.4643	48.4341	35.5804	42.3956	43.6176
Tb427v9_000211600	Chr10_core_Tb427v9	2401781	2403493	mRNA	+	2863	3054	2769	3167	2979	3446	46.3089	44.4841	44.7337	46.0037	49.7752	52.2998
Tb427v9_000211700	Chr10_core_Tb427v9	2404059	2405060	mRNA	+	5435	5989	5256	6242	5876	6384	150.353	149.197	145.224	155.074	167.917	165.709
Tb427v9_000211800	Chr10_core_Tb427v9	2405863	2407089	mRNA	+	6401	6790	5975	7065	5848	6546	144.579	138.108	134.792	143.308	136.447	138.731
Tb427v9_000211900	Chr10_core_Tb427v9	2407992	2413598	mRNA	+	11013	11706	11191	7554	8767	9852	54.4	52.0708	55.2117	33.5098	44.7347	45.6625
Tb427v9_000212000	Chr10_core_Tb427v9	2416393	2417448	mRNA	+	1748	1716	1574	2056	1739	1850	45.8813	40.5606	41.2637	48.4639	47.1513	45.5625
Tb427v9_000212100	Chr10_core_Tb427v9	2417983	2420337	mRNA	+	6062	6769	5934	6886	6272	6897	71.3109	71.7063	69.7199	72.7459	76.216	76.1276
Tb427v9_000212200	Chr10_core_Tb427v9	2421367	2424006	mRNA	+	5538	5610	4986	5277	4475	4989	58.1112	53.0106	52.2551	49.7274	48.5065	49.1205
Tb427v9_000212300	Chr10_core_Tb427v9	2424319	2424864	mRNA	+	1189	1289	1135	1515	1197	1282	60.4132	58.9788	57.599	69.1296	62.8267	61.1195
Tb427v9_000212400	Chr10_core_Tb427v9	2425161	2425553	mRNA	+	22462	25902	22982	27882	20932	23120	1586.75	1647.73	1621.5	1768.83	1527.46	1532.46
Tb427v9_000212500	Chr10_core_Tb427v9	2426666	2427571	mRNA	+	2336	2413	2156	3167	2532	2765	71.4777	66.4887	65.8894	87.0257	80.0316	79.3843
Tb427v9_000212600	Chr10_core_Tb427v9	2427903	2429930	mRNA	+	8135	8535	7593	8489	7249	8040	111.135	105	103.604	104.148	102.299	103.06
Tb427v9_000212700	Chr10_core_Tb427v9	2430428	2430901	mRNA	+	4721	5464	4775	6091	5042	5484	276.388	288.064	279.208	320.24	304.922	301.248
Tb427v9_000212800	Chr10_core_Tb427v9	2431827	2432615	mRNA	+	4906	5712	5059	5491	4708	5380	172.404	180.76	177.564	173.29	170.906	177.396
Tb427v9_000212900	Chr10_core_Tb427v9	2433198	2434886	mRNA	+	4459	4634	4167	4996	4484	4878	73.1495	68.4578	68.2758	73.6034	75.9871	75.0858
Tb427v9_000213000	Chr10_core_Tb427v9	2435546	2436808	mRNA	+	2813	2954	2674	3499	2936	3149	61.7244	58.3701	58.6027	68.9497	66.5493	64.8338
Tb427v9_000213100	Chr10_core_Tb427v9	2437342	2438139	mRNA	+	3689	4193	3832	3759	3073	3305	128.173	131.192	132.979	117.29	110.294	107.746
Tb427v9_000213200	Chr10_core_Tb427v9	2438813	2439394	mRNA	+	16302	18066	16629	19319	16285	16939	776.982	775.399	791.6	826.907	801.786	757.53
Tb427v9_000213300	Chr10_core_Tb427v9	2440634	2443249	mRNA	+	6660	7163	6414	6648	6484	7292	70.526	68.3066	67.838	63.2219	70.928	72.4541
Tb427v9_000213400	Chr10_core_Tb427v9	2443782	2445476	mRNA	+	4994	5562	5179	6170	5226	5689	81.636	81.876	84.5567	90.5774	88.2475	87.2591
Tb427v9_000213500	Chr10_core_Tb427v9	2446300	2447649	mRNA	+	6974	7410	6700	6821	7661	8421	143.158	136.976	137.366	125.743	162.45	162.196
Tb427v9_000213600	Chr10_core_Tb427v9	2449762	2450994	mRNA	+	1873	1780	1548	2130	1667	1877	42.0992	36.0287	34.7517	42.9949	38.7054	39.586
Tb427v9_000213700	Chr10_core_Tb427v9	2452031	2453803	mRNA	+	3206	3430	3123	3887	3443	3558	50.101	48.2691	48.7443	54.5505	55.5802	52.1712
Tb427v9_000213800	Chr10_core_Tb427v9	2454153	2454638	mRNA	+	958	1094	1027	1318	1161	1121	54.6978	56.249	58.5658	67.5806	68.4758	60.0554
Tb427v9_000213900	Chr10_core_Tb427v9	2455086	2456270	mRNA	+	2834	2996	2695	3669	2929	3177	66.2818	63.1	62.9539	77.0627	70.7643	69.7194
Tb427v9_000214000	Chr10_core_Tb427v9	2456647	2458026	mRNA	+	2003	2132	1988	2537	2206	2385	40.2219	38.5534	39.872	45.7514	45.7602	44.9379
Tb427v9_000214100	Chr10_core_Tb427v9	2458302	2461376	mRNA	+	8125	8669	7871	8061	7863	8767	73.1924	70.3241	70.8177	65.2128	73.1697	74.1029
Tb427v9_000214200	Chr10_core_Tb427v9	2461943	2462968	mRNA	+	1325	1507	1352	1602	1426	1521	35.7963	36.6631	36.4811	38.8675	39.7963	38.5561
Tb427v9_000214300	Chr10_core_Tb427v9	2463234	2463839	mRNA	+	1691	1766	1646	2389	1983	2144	77.3989	72.7905	75.2472	98.1994	93.7592	92.0784
Tb427v9_000214400	Chr10_core_Tb427v9	2464634	2465857	mRNA	+	6567	6945	6286	7952	6861	7415	148.692	141.607	142.155	161.696	160.475	157.534
Tb427v9_000214500	Chr10_core_Tb427v9	2466980	2467660	mRNA	+	2974	3140	3009	3098	2485	2622	121.11	115.149	122.385	113.298	104.536	100.187
Tb427v9_000214600	Chr10_core_Tb427v9	2468774	2470084	mRNA	+	2317	2532	2320	2635	2376	2461	48.978	48.1983	48.9815	50.0216	51.8826	48.8122
Tb427v9_000214700	Chr10_core_Tb427v9	2470870	2471172	mRNA	+	1492	1688	1450	1973	1506	1481	136.807	139.381	132.793	162.468	142.648	127.42
Tb427v9_000214800	Chr10_core_Tb427v9	2471790	2472233	mRNA	+	424	458	435	735	692	799	26.5038	25.7811	27.1582	41.2602	44.6837	46.8631
Tb427v9_000214900	Chr10_core_Tb427v9	2473327	2476989	mRNA	+	17356	19291	17205	12821	14422	16470	131.243	131.364	129.943	87.0666	112.656	116.859
Tb427v9_000215000	Chr10_core_Tb427v9	2477928	2478152	mRNA	+	1608	1835	1669	1599	1376	1615	198.785	204.281	206.074	177.521	175.718	187.332
Tb427v9_000215100	Chr10_core_Tb427v9	2480501	2482168	mRNA	+	3226	3319	3074	3696	3186	3591	53.5889	49.649	51.0016	55.1372	54.671	55.9716
Tb427v9_000215200	Chr10_core_Tb427v9	2482539	2482979	mRNA	+	1531	1745	1581	1673	1411	1593	96.3538	98.8967	99.3791	94.5565	91.732	94.0701
Tb427v9_000215300	Chr10_core_Tb427v9	2484027	2487032	mRNA	+	7035	7660	6949	7074	6720	7470	64.8285	63.5658	63.9578	58.5421	63.9693	64.5899
Tb427v9_000215400	Chr10_core_Tb427v9	2487501	2489969	mRNA	+	4813	5326	4966	5888	5599	6248	54.0029	53.814	55.6515	59.3295	64.8951	65.7785
Tb427v9_000215500	Chr10_core_Tb427v9	2490570	2491016	mRNA	+	1246	1374	1227	1800	1526	1579	77.3623	76.823	76.0896	100.366	97.8738	91.9889
Tb427v9_000215600	Chr10_core_Tb427v9	2491313	2493037	mRNA	+	5545	6072	5427	6664	5931	6217	89.0657	87.8282	87.0639	96.1271	98.4095	93.6983
Tb427v9_000215700	Chr10_core_Tb427v9	2493341	2494978	mRNA	+	3889	4295	3811	4652	4073	4493	65.7863	65.4265	64.3882	70.6707	71.1725	71.3142
Tb427v9_000215800	Chr10_core_Tb427v9	2495375	2496370	mRNA	+	11787	13942	12231	11744	10060	11301	328.04	349.415	339.981	293.522	289.215	295.109
Tb427v9_000215900	Chr10_core_Tb427v9	2496767	2498752	mRNA	+	1225	1268	1187	1382	1178	1381	17.0892	15.9293	16.5389	17.3139	16.9758	18.0768
Tb427v9_000216000	Chr10_core_Tb427v9	2499147	2500313	mRNA	+	66	77	65	67	64	79	1.56744	1.64676	1.54181	1.42897	1.5701	1.76042
Tb427v9_000216100	Chr10_core_Tb427v9	2500671	2502005	mRNA	+	67	78	56	97	88	83	1.3908	1.45807	1.16104	1.80827	1.88701	1.61663
Tb427v9_000216200	Chr10_core_Tb427v9	2502312	2503214	mRNA	+	0	0	0	0	0	0	0	0	0	0	0	0
Tb427v9_000216300	Chr10_core_Tb427v9	2503544	2506084	mRNA	+	315	366	332	366	299	335	3.43418	3.59324	3.6151	3.5834	3.36732	3.42688
Tb427v9_000216400	Chr10_core_Tb427v9	2506897	2508306	mRNA	+	201	227	221	227	191	205	3.95031	4.01748	4.33807	4.00648	3.87765	3.78034
Tb427v9_000216500	Chr10_core_Tb427v9	2509975	2511096	mRNA	-	6	8	4	27	48	46	0.148215	0.17796	0.0986893	0.598972	1.22485	1.0662
Tb427v9_000216600	Chr10_core_Tb427v9	2511212	2512420	mRNA	-	66	53	41	294	351	431	1.51295	1.09408	0.938713	6.05241	8.31164	9.2704
Tb427v9_000216700	Chr10_core_Tb427v9	2512542	2513654	mRNA	-	177	190	135	1546	1451	1799	4.40773	4.26077	3.35772	34.5743	37.3258	42.0354
Tb427v9_000216800	Chr10_core_Tb427v9	2513736	2514953	mRNA	-	33	44	30	319	300	362	0.750879	0.901574	0.681783	6.51851	7.05143	7.7287
Tb427v9_000216900	Chr10_core_Tb427v9	2516652	2517029	mRNA	-	107	80	79	779	585	709	7.85939	5.29161	5.79564	51.3859	44.3875	48.8645
Tb427v9_000217000	Chr10_core_Tb427v9	2517961	2518398	mRNA	-	387	332	264	1596	1223	1378	24.5231	18.9451	16.7085	90.8238	80.0556	81.9325
Tb427v9_000217200	Chr10_core_Tb427v9	2523672	2525018	mRNA	+	0	0	1	0	0	0	0	0	0.0205481	0	0	0
Tb427v9_000217300	Chr10_core_Tb427v9	2525872	2527623	mRNA	+	0	0	0	1	0	0	0	0	0	0.0142024	0	0
Tb427v9_000217400	Chr10_core_Tb427v9	2527695	2528648	mRNA	+	0	0	0	0	0	0	0	0	0	0	0	0
Tb427v9_000217500	Chr10_core_Tb427v9	2529848	2530915	mRNA	+	0	0	0	0	0	0	0	0	0	0	0	0
Tb427v9_000217600	Chr10_core_Tb427v9	2532014	2532265	mRNA	-	13	18	23	14	4	15	1.43422	1.78829	2.53437	1.38708	0.455861	1.55277
Tb427v9_000217700	Chr10_core_Tb427v9	2532801	2533349	mRNA	-	0	0	0	0	0	0	0	0	0	0	0	0
Tb427v9_000217800	Chr10_core_Tb427v9	2534007	2535788	mRNA	-	2496	2734	2379	3090	2653	2977	38.8085	38.2802	36.9442	43.1462	42.6108	43.4313
Tb427v9_000217900	Chr10_core_Tb427v9	2536158	2537603	mRNA	-	656	718	614	852	729	785	12.5714	12.3907	11.7521	14.6629	14.4313	14.1153
Tb427v9_000218000	Chr10_core_Tb427v9	2538090	2538419	mRNA	-	658	621	505	676	505	598	55.383	47.069	42.4533	51.0974	43.9078	47.2274
Tb427v9_000218100	Chr10_core_Tb427v9	2538788	2540461	mRNA	-	1009	1064	951	1115	967	983	16.701	15.8593	15.7217	16.574	16.534	15.2667
Tb427v9_000218200	Chr10_core_Tb427v9	2541195	2544722	mRNA	-	609	666	622	591	585	634	4.78144	4.70878	4.87754	4.16706	4.74457	4.67059
Tb427v9_000218500	Chr10_core_Tb427v9	2560504	2561109	mRNA	-	1	1	0	2	2	1	0.0457711	0.0412177	0	0.0822096	0.094563	0.042947
Tb427v9_000218600	Chr10_core_Tb427v9	2561466	2563028	mRNA	-	1990	2167	1989	2392	1918	2028	35.2792	34.5953	35.2184	38.0827	35.1248	33.7346
Tb427v9_000218700	Chr10_core_Tb427v9	2563980	2565458	mRNA	-	17978	19618	17888	17640	16644	18280	336.832	330.994	334.736	296.806	322.129	321.359
Tb427v9_000218800	Chr10_core_Tb427v9	2565836	2566816	mRNA	-	2853	3072	2725	3557	3180	3506	80.6162	78.169	76.9053	90.2622	92.8213	92.9553
Tb427v9_000218900	Chr10_core_Tb427v9	2567151	2569286	mRNA	-	4795	4941	4474	5705	5045	5432	62.1924	57.7107	57.9581	66.4517	67.5943	66.1074
Tb427v9_000219000	Chr10_core_Tb427v9	2569587	2569982	mRNA	-	1431	1585	1417	2082	1772	1745	100.32	100.063	99.2175	131.079	128.326	114.785
Tb427v9_000219100	Chr10_core_Tb427v9	2570204	2571238	mRNA	-	1470	1534	1382	1991	1802	1917	39.368	36.9951	36.9661	47.8849	49.8518	48.1715
Tb427v9_000219200	Chr10_core_Tb427v9	2571764	2572909	mRNA	-	1966	2143	1939	2617	1894	2025	47.5471	46.6719	46.8369	56.839	47.3174	45.9524
Tb427v9_000219300	Chr10_core_Tb427v9	2573013	2573351	mRNA	-	112	127	97	99	108	122	9.17588	9.36971	7.93726	7.28394	9.14016	9.37846
Tb427v9_000219400	Chr10_core_Tb427v9	2573921	2574259	mRNA	-	0	0	0	0	0	0	0	0	0	0	0	0
Tb427v9_000219500	Chr10_core_Tb427v9	2574831	2575169	mRNA	-	0	0	0	0	0	0	0	0	0	0	0	0
Tb427v9_000219600	Chr10_core_Tb427v9	2575739	2576077	mRNA	-	0	0	0	0	0	0	0	0	0	0	0	0
Tb427v9_000219700	Chr10_core_Tb427v9	2576647	2576985	mRNA	-	0	0	0	0	0	0	0	0	0	0	0	0
Tb427v9_000219800	Chr10_core_Tb427v9	2577555	2577893	mRNA	-	0	0	0	0	0	0	0	0	0	0	0	0
Tb427v9_000219900	Chr10_core_Tb427v9	2578463	2578801	mRNA	-	0	0	0	0	0	0	0	0	0	0	0	0
Tb427v9_000220000	Chr10_core_Tb427v9	2579371	2579709	mRNA	-	0	0	0	0	0	0	0	0	0	0	0	0
Tb427v9_000220100	Chr10_core_Tb427v9	2580279	2580617	mRNA	-	0	0	0	0	0	0	0	0	0	0	0	0
Tb427v9_000220200	Chr10_core_Tb427v9	2581186	2581524	mRNA	-	0	0	0	0	0	0	0	0	0	0	0	0
Tb427v9_000220300	Chr10_core_Tb427v9	2582092	2582430	mRNA	-	0	0	0	0	0	0	0	0	0	0	0	0
Tb427v9_000220400	Chr10_core_Tb427v9	2582999	2583337	mRNA	-	0	0	0	0	0	0	0	0	0	0	0	0
Tb427v9_000220500	Chr10_core_Tb427v9	2583906	2584244	mRNA	-	0	0	0	0	0	0	0	0	0	0	0	0
Tb427v9_000220600	Chr10_core_Tb427v9	2584813	2585151	mRNA	-	0	0	0	0	0	0	0	0	0	0	0	0
Tb427v9_000220700	Chr10_core_Tb427v9	2585721	2586059	mRNA	-	0	0	0	0	0	0	0	0	0	0	0	0
Tb427v9_000220800	Chr10_core_Tb427v9	2586629	2586967	mRNA	-	0	0	0	0	0	0	0	0	0	0	0	0
Tb427v9_000220900	Chr10_core_Tb427v9	2587534	2587872	mRNA	-	0	0	0	0	0	0	0	0	0	0	0	0
Tb427v9_000221000	Chr10_core_Tb427v9	2588197	2588532	mRNA	-	935	1021	828	1549	1062	1139	77.2882	76.0012	68.3599	114.989	90.6831	88.342
Tb427v9_000221100	Chr10_core_Tb427v9	2589638	2590327	mRNA	-	5022	5575	5114	4851	4487	4750	201.838	201.774	205.285	175.09	186.287	179.128
Tb427v9_000221200	Chr10_core_Tb427v9	2590589	2591479	mRNA	-	3468	3687	3433	4362	3859	4113	107.903	103.305	106.684	121.883	124.031	120.076
Tb427v9_000221300	Chr10_core_Tb427v9	2591867	2592649	mRNA	-	2512	2459	2391	2787	2325	2623	88.9527	78.4135	84.5646	88.6295	85.0477	87.1525
Tb427v9_000221400	Chr10_core_Tb427v9	2592899	2593189	mRNA	-	1216	1308	1147	1739	1421	1425	116.113	112.473	109.391	149.125	140.166	127.675
Tb427v9_000221500	Chr10_core_Tb427v9	2593586	2595013	mRNA	-	2941	3016	2955	3516	2991	3427	57.0713	52.7044	57.2729	61.2735	59.9569	62.3991
Tb427v9_000221600	Chr10_core_Tb427v9	2595175	2595534	mRNA	+	0	0	0	0	0	0	0	0	0	0	0	0
Tb427v9_000221700	Chr10_core_Tb427v9	2596354	2596953	mRNA	-	1347	1394	1316	1614	1421	1712	62.2712	58.033	60.7638	67.0077	67.86	74.2618
Tb427v9_000221800	Chr10_core_Tb427v9	2598195	2601176	mRNA	-	3905	4070	3616	4043	3971	4575	36.2748	34.0464	33.5492	33.7279	38.1052	39.8765
Tb427v9_000221900	Chr10_core_Tb427v9	2602031	2603182	mRNA	-	2577	2833	2579	2874	2689	2830	61.9991	61.3777	61.9715	62.0954	66.8286	63.8851
Tb427v9_000222000	Chr10_core_Tb427v9	2603690	2604757	mRNA	-	2935	3126	2822	3595	3052	3180	76.1711	73.0573	73.149	83.7881	81.8214	77.4374
Tb427v9_000222100	Chr10_core_Tb427v9	2605152	2606279	mRNA	-	3728	4102	3786	5228	4800	5282	91.6006	90.7634	92.9121	115.361	121.833	121.776
Tb427v9_000222200	Chr10_core_Tb427v9	2607055	2607960	mRNA	-	5475	5968	5439	6273	5771	6538	167.526	164.445	166.221	172.375	182.41	187.709
Tb427v9_000222500	Chr10_core_Tb427v9	2615968	2620680	mRNA	-	11335	11897	10969	10932	11002	12196	66.6136	62.961	64.3839	57.6956	66.7902	67.2513
Tb427v9_000222600	Chr10_core_Tb427v9	2622431	2624128	mRNA	-	10953	11075	10162	14368	13258	14314	178.73	162.743	165.62	210.554	223.482	219.163
Tb427v9_000222700	Chr10_core_Tb427v9	2624919	2626097	mRNA	-	4224	4581	4164	5761	4744	5209	99.2945	96.9738	97.7645	121.619	115.198	114.894
Tb427v9_000222800	Chr10_core_Tb427v9	2626226	2627584	mRNA	-	2669	2608	2471	3201	2824	3014	54.4246	47.8902	50.3256	58.6184	59.4856	57.6676
Tb427v9_000222900	Chr10_core_Tb427v9	2629592	2631448	mRNA	-	2649	2751	2685	2930	3243	3605	39.523	36.9617	40.0112	39.2589	49.9822	50.4679
Tb427v9_000223000	Chr10_core_Tb427v9	2631713	2632714	mRNA	-	2765	2937	2574	3508	2933	3025	76.4905	73.166	71.1197	87.1512	83.8155	78.5199
Tb427v9_000223100	Chr10_core_Tb427v9	2633154	2634116	mRNA	-	2448	2572	2264	2451	2226	2539	70.4665	66.6707	65.0904	63.3602	66.1907	68.5766
Tb427v9_000223200	Chr10_core_Tb427v9	2635693	2637402	mRNA	-	5788	6028	5540	5673	5922	6829	93.7849	87.957	89.6568	82.5503	99.1227	103.825
Tb427v9_000223300	Chr10_core_Tb427v9	2637644	2638111	mRNA	-	1871	2057	1686	1957	1225	1325	110.944	109.839	99.8519	104.213	75.0353	73.7203
Tb427v9_000223400	Chr10_core_Tb427v9	2638181	2640859	mRNA	-	9982	10355	9538	8871	8247	8909	103.218	96.4226	98.5059	82.3778	88.0911	86.4384
Tb427v9_000224100	Chr10_core_Tb427v9	2652928	2654640	mRNA	-	2625	2610	2409	3382	2716	2918	42.4592	38.0168	38.9178	49.1267	45.3808	44.2863
Tb427v9_000224200	Chr10_core_Tb427v9	2654984	2657038	mRNA	-	9420	10287	9109	10410	8551	9209	126.998	124.89	122.655	126.037	119.087	116.493
Tb427v9_000224300	Chr10_core_Tb427v9	2657613	2659727	mRNA	-	0	0	0	0	0	0	0	0	0	0	0	0
Tb427v9_000224400	Chr10_core_Tb427v9	2660390	2662504	mRNA	-	253	239	251	267	217	280	3.31407	2.81924	3.28386	3.1409	2.93631	3.44145
Tb427v9_000224500	Chr10_core_Tb427v9	2663168	2665282	mRNA	-	0	0	0	0	0	0	0	0	0	0	0	0
Tb427v9_000224600	Chr10_core_Tb427v9	2665943	2668057	mRNA	-	0	0	0	0	0	0	0	0	0	0	0	0
Tb427v9_000224700	Chr10_core_Tb427v9	2668710	2670824	mRNA	-	0	0	0	0	0	0	0	0	0	0	0	0
Tb427v9_000224800	Chr10_core_Tb427v9	2671482	2673596	mRNA	-	0	0	0	0	0	0	0	0	0	0	0	0
Tb427v9_000224900	Chr10_core_Tb427v9	2674256	2676370	mRNA	-	0	0	0	0	0	0	0	0	0	0	0	0
Tb427v9_000225000	Chr10_core_Tb427v9	2677034	2679148	mRNA	-	0	0	0	0	0	0	0	0	0	0	0	0
Tb427v9_000225100	Chr10_core_Tb427v9	2679816	2681930	mRNA	-	0	0	0	0	0	0	0	0	0	0	0	0
Tb427v9_000225200	Chr10_core_Tb427v9	2682841	2684583	mRNA	-	4665	4942	4520	4557	4134	4400	74.1566	70.7447	71.7639	65.0547	67.8842	65.6286
Tb427v9_000225400	Chr10_core_Tb427v9	2686808	2687704	mRNA	-	2473	2832	2462	3178	2893	3118	76.4298	78.8178	75.9969	88.2052	92.3607	90.4183
Tb427v9_000225500	Chr10_core_Tb427v9	2689180	2692035	mRNA	-	8196	8887	8452	7974	7718	8769	79.4954	77.6226	81.8783	69.4573	77.3295	79.8054
Tb427v9_000225600	Chr10_core_Tb427v9	2693117	2693419	mRNA	-	3467	3595	3165	3801	3044	3205	317.902	296.846	289.856	312.996	288.326	275.746
Tb427v9_000225700	Chr10_core_Tb427v9	2693977	2696289	mRNA	-	4027	4337	3983	5355	5441	6078	48.2326	46.7779	47.6473	57.5996	67.319	68.3064
Tb427v9_000225800	Chr10_core_Tb427v9	2696554	2697498	mRNA	-	1966	2182	2063	2975	2405	2725	57.6711	57.6397	60.4426	78.3724	72.8769	75.0037
Tb427v9_000225900	Chr10_core_Tb427v9	2697801	2698391	mRNA	-	2230	2393	2185	3069	2601	2971	104.664	101.142	102.427	129.358	126.106	130.84
Tb427v9_000226000	Chr10_core_Tb427v9	2698707	2699960	mRNA	-	2600	2804	2640	3157	2615	2981	57.4604	55.8041	58.2732	62.6573	59.699	61.8158
Tb427v9_000226200	Chr10_core_Tb427v9	2711166	2713220	mRNA	-	4855	5220	4845	5799	4918	5353	65.4539	63.3737	65.2393	70.2103	68.4912	67.715
Tb427v9_000226400	Chr10_core_Tb427v9	2716033	2718570	mRNA	-	8254	8714	8167	9009	8809	9940	90.0929	85.6518	89.0344	88.3088	99.3237	101.802
Tb427v9_000226500	Chr10_core_Tb427v9	2718899	2719726	mRNA	-	2378	2518	2308	3029	2568	2810	79.6256	75.9258	77.1873	91.0839	88.8252	88.2854
Tb427v9_000226600	Chr10_core_Tb427v9	2720040	2722973	mRNA	-	6884	7104	6581	6925	6505	7358	64.9943	60.3991	62.0577	58.7159	63.4427	65.1833
Tb427v9_000226700	Chr10_core_Tb427v9	2723747	2728417	mRNA	-	16911	18040	16801	16509	16802	19114	100.276	96.3294	99.5025	87.9128	102.918	106.346
Tb427v9_000226800	Chr10_core_Tb427v9	2730747	2731427	mRNA	-	5203	5739	5350	5966	5443	6065	211.881	210.459	217.601	218.184	228.969	231.745
Tb427v9_000226900	Chr10_core_Tb427v9	2732040	2733053	mRNA	-	3528	3655	3418	4635	3979	4263	96.4419	89.974	93.3208	113.786	112.36	109.344
Tb427v9_000227000	Chr10_core_Tb427v9	2733417	2738840	mRNA	-	9080	9783	9198	8784	8953	10160	46.3653	44.9854	46.9104	40.2811	47.2254	48.6791
Tb427v9_000227200	Chr10_core_Tb427v9	2741809	2743269	mRNA	-	5751	5867	5382	6930	6889	7219	109.078	100.208	101.955	118.04	134.974	128.473
Tb427v9_000227300	Chr10_core_Tb427v9	2743756	2744112	mRNA	-	1816	1829	1579	2098	1909	1967	141.258	128.116	122.673	146.556	153.392	143.563
Tb427v9_000227400	Chr10_core_Tb427v9	2745226	2746641	mRNA	-	3195	3222	3024	3651	3595	3787	62.526	56.7817	59.1073	64.1658	72.6757	69.5388
Tb427v9_000227500	Chr10_core_Tb427v9	2747084	2748337	mRNA	-	3799	3676	3402	5452	5077	5526	83.9585	73.1583	75.0929	108.206	115.905	114.59
Tb427v9_000227600	Chr10_core_Tb427v9	2748539	2749510	mRNA	-	2008	2131	1921	2755	2438	2541	57.2652	54.7272	54.7172	70.5587	71.8226	67.9945
Tb427v9_000227800	Chr10_core_Tb427v9	2751393	2754011	mRNA	-	12584	14156	12495	12178	9655	10909	133.105	134.837	132.003	115.679	105.494	108.269
Tb427v9_000227900	Chr10_core_Tb427v9	2754203	2754766	mRNA	-	3498	4005	3513	4841	3694	4163	172.051	177.392	172.578	213.833	187.687	192.126
Tb427v9_000228000	Chr10_core_Tb427v9	2755021	2755749	mRNA	-	2539	2693	2196	2816	2017	2324	96.5779	92.2453	83.4289	96.1943	79.254	82.9455
Tb427v9_000228100	Chr10_core_Tb427v9	2760160	2760603	mRNA	+	169	178	168	275	201	229	10.564	10.0197	10.4887	15.4375	12.9789	13.4314
Tb427v9_000228200	Chr10_core_Tb427v9	2761082	2762125	mRNA	+	2119	2176	2030	2835	2294	2535	56.2591	52.0252	53.8304	67.5954	62.9152	63.1512
Tb427v9_000228300	Chr10_core_Tb427v9	2762518	2762898	mRNA	+	31065	34753	30415	33032	28283	31286	2263.78	2280.59	2213.71	2161.72	2129.06	2139.22
Tb427v9_000228400	Chr10_core_Tb427v9	2763339	2764580	mRNA	+	8044	9483	8169	8088	6789	7588	179.493	190.552	182.059	162.076	156.488	158.871
Tb427v9_000228500	Chr10_core_Tb427v9	2764639	2765171	mRNA	+	1703	1932	1734	1808	1709	1921	88.644	90.5596	90.1474	84.5152	91.8919	93.8219
Tb427v9_000228600	Chr10_core_Tb427v9	2766830	2767516	mRNA	+	6402	7105	6288	7574	6021	6456	258.427	258.273	253.515	274.568	251.068	244.527
Tb427v9_000228700	Chr10_core_Tb427v9	2767928	2772088	mRNA	+	17426	18649	17005	12745	13603	16278	115.998	111.79	113.057	76.1894	93.538	101.671
Tb427v9_000228800	Chr10_core_Tb427v9	2773466	2773927	mRNA	+	1026	1113	1025	1308	1216	1219	61.6301	60.2051	61.4948	70.5594	75.4535	68.7054
Tb427v9_000228900	Chr10_core_Tb427v9	2774593	2776626	mRNA	+	5384	5939	5409	6400	5511	6176	73.3355	72.8476	73.586	78.2872	77.5425	78.9329
Tb427v9_000229000	Chr10_core_Tb427v9	2777055	2777495	mRNA	+	1652	1731	1586	2172	1802	1801	103.969	98.1033	99.6933	122.76	117.152	106.353
Tb427v9_000229100	Chr10_core_Tb427v9	2777837	2779009	mRNA	+	2261	2283	1996	2353	2264	2340	53.4219	48.5755	47.103	49.9278	55.258	51.8772
Tb427v9_000229200	Chr10_core_Tb427v9	2779415	2779993	mRNA	+	44505	48561	44800	52473	42962	46482	2132.2	2095.07	2143.71	2257.65	2126.2	2089.51
Tb427v9_000229300	Chr10_core_Tb427v9	2780355	2781872	mRNA	+	3505	3719	3469	4502	4273	4327	63.9807	61.1336	63.2462	73.802	80.5738	74.1122
Tb427v9_000229400	Chr10_core_Tb427v9	2782166	2783281	mRNA	+	3104	3386	3057	4218	3771	3919	77.0892	75.7271	75.8292	94.0762	96.7449	91.3248
Tb427v9_000229500	Chr10_core_Tb427v9	2783600	2785780	mRNA	+	4222	4437	4367	5639	5336	5925	53.63	50.7542	55.4042	64.3271	70.0174	70.6188
Tb427v9_000229600	Chr10_core_Tb427v9	2788221	2789219	mRNA	+	1505	1651	1527	2042	1770	1897	41.7592	41.253	42.3179	50.8831	50.7329	49.3884
Tb427v9_000229700	Chr10_core_Tb427v9	2790405	2793104	mRNA	+	9040	9989	9241	6496	7788	8865	92.7496	92.2908	94.696	59.8537	82.541	85.3423
Tb427v9_000229800	Chr10_core_Tb427v9	2796208	2798397	mRNA	+	3049	2924	2691	2100	2052	2177	38.5708	33.3097	34.0004	23.8573	26.815	25.8405
Tb427v9_000229900	Chr10_core_Tb427v9	2799774	2800142	mRNA	+	493	514	451	427	327	348	37.0976	34.8301	33.8957	28.8555	25.4183	24.5708
Tb427v9_000230000	Chr10_core_Tb427v9	2801030	2805115	mRNA	+	6529	7244	6643	7124	7393	8475	44.2589	44.2207	44.9767	43.3691	51.7696	53.9059
Tb427v9_000230100	Chr10_core_Tb427v9	2805461	2807398	mRNA	+	4143	4551	4082	4267	4080	4858	59.2286	58.589	58.2853	54.7824	60.2528	65.1653
Tb427v9_000230200	Chr10_core_Tb427v9	2808145	2809158	mRNA	+	2688	3044	2827	3882	3365	3722	73.4795	74.9332	77.1848	95.3003	95.0216	95.4674
Tb427v9_000230300	Chr10_core_Tb427v9	2810104	2811384	mRNA	+	4012	4187	3835	4192	3596	4060	86.7955	81.5703	82.865	81.4441	80.363	82.4146
Tb427v9_000230400	Chr10_core_Tb427v9	2812854	2813207	mRNA	+	2756	2907	2644	3522	3206	3358	216.198	205.357	207.158	248.121	259.798	247.169
Tb427v9_000230500	Chr10_core_Tb427v9	2813788	2814093	mRNA	+	1364	1434	1306	1941	1382	1548	123.84	117.243	118.429	158.261	129.615	131.874
Tb427v9_000230600	Chr10_core_Tb427v9	2814463	2815107	mRNA	+	20375	22671	20290	24514	20964	22302	876.109	877.858	871.389	946.622	931.183	899.801
Tb427v9_000230700	Chr10_core_Tb427v9	2815537	2817765	mRNA	+	5594	6073	5683	5724	5775	6479	69.527	67.9716	70.5469	63.8899	74.1453	75.5581
Tb427v9_000230800	Chr10_core_Tb427v9	2818806	2820005	mRNA	+	2216	2410	2124	2801	2556	2873	51.1796	50.123	48.9949	58.0954	60.9801	62.2594
Tb427v9_000230900	Chr10_core_Tb427v9	2820374	2822575	mRNA	+	4610	4770	4522	5319	4480	5210	57.9999	54.0428	56.8233	60.0977	58.2243	61.5044
Tb427v9_000231000	Chr10_core_Tb427v9	2823007	2828100	mRNA	+	12554	13652	12620	11451	11526	13307	68.2582	66.8439	68.5333	55.9136	64.7368	67.8883
Tb427v9_000231100	Chr10_core_Tb427v9	2829287	2830573	mRNA	+	7613	8705	7665	8026	7443	8167	163.931	168.798	164.849	155.205	165.559	165.01
Tb427v9_000231200	Chr10_core_Tb427v9	2832199	2833992	mRNA	+	4406	4563	4106	4454	4274	4640	68.0473	63.4614	63.3365	61.7757	68.1869	67.2397
Tb427v9_000231300	Chr10_core_Tb427v9	2834886	2835575	mRNA	+	1731	1788	1626	2225	1813	1991	69.5704	64.7124	65.2705	80.308	75.2706	75.0828
Tb427v9_000231500	Chr10_core_Tb427v9	2840634	2842538	mRNA	+	1997	2204	1980	1336	1263	1726	29.0441	28.8658	28.7617	17.4497	18.9751	23.5539
Tb427v9_000231600	Chr10_core_Tb427v9	2847186	2848661	mRNA	+	3655	4078	3389	4153	3411	3837	68.6186	68.9437	63.547	70.0193	66.151	67.5909
Tb427v9_000231700	Chr10_core_Tb427v9	2850199	2850684	mRNA	+	2437	2720	2474	2577	2140	2402	139.143	139.851	141.083	132.136	126.217	128.683
Tb427v9_000231800	Chr10_core_Tb427v9	2851971	2853332	mRNA	+	3751	4331	3872	4723	4172	4766	76.3195	79.3541	78.6852	86.2994	87.6865	90.988
Tb427v9_000231900	Chr10_core_Tb427v9	2853920	2854678	mRNA	+	2064	2298	2192	3153	2650	2675	75.4027	75.5997	79.981	103.443	100.005	91.6944
Tb427v9_000232000	Chr10_core_Tb427v9	2855148	2858105	mRNA	+	8039	8698	7926	8391	7825	8581	75.283	73.3512	74.1342	70.5684	75.6972	75.4006
Tb427v9_000232100	Chr10_core_Tb427v9	2859153	2860607	mRNA	+	3236	3464	3229	4148	3773	4034	61.6298	59.4091	61.4213	70.9451	74.2282	72.0875
Tb427v9_000232200	Chr10_core_Tb427v9	2861078	2861698	mRNA	+	6377	7047	6326	5499	5412	6055	284.82	283.434	282.198	220.567	249.697	253.753
Tb427v9_000232500	Chr10_core_Tb427v9	2866501	2868771	mRNA	+	5594	5981	5416	5481	5205	5910	68.2406	65.7033	65.9885	60.0457	65.5906	67.6472
Tb427v9_000232600	Chr10_core_Tb427v9	2869825	2870493	mRNA	+	1847	2002	1739	2487	2277	2447	76.5662	74.7355	72.001	92.5864	97.5064	95.18
Tb427v9_000232700	Chr10_core_Tb427v9	2871338	2873869	mRNA	+	9851	11305	10340	6688	8085	9233	107.779	111.383	112.991	65.7131	91.3765	94.7849
Tb427v9_000232800	Chr10_core_Tb427v9	2879179	2879568	mRNA	+	2602	3005	2631	3672	2987	3355	185.227	192.635	187.063	234.748	219.651	224.095
Tb427v9_000232900	Chr10_core_Tb427v9	2880672	2884163	mRNA	+	13830	15261	13945	10919	11452	13477	109.703	109.012	110.48	77.7824	93.8379	100.307
Tb427v9_000233000	Chr10_core_Tb427v9	2885125	2886246	mRNA	+	3092	3361	2916	3299	3053	3411	76.3801	74.7657	71.9445	73.1855	77.9054	79.0614
Tb427v9_000233100	Chr10_core_Tb427v9	2886954	2888870	mRNA	+	2931	3161	2901	3536	3091	3479	42.3611	41.1404	41.8763	45.8949	46.1477	47.1788
Tb427v9_000233200	Chr10_core_Tb427v9	2889233	2890237	mRNA	+	1828	2132	1896	2182	1948	2124	50.4184	52.9533	52.23	54.0467	55.5011	54.9679
Tb427v9_000233300	Chr10_core_Tb427v9	2891206	2892438	mRNA	+	5034	5160	4770	5664	4932	5281	113.149	104.443	107.084	114.33	114.514	111.377
Tb427v9_000233400	Chr10_core_Tb427v9	2892814	2894175	mRNA	+	1478	1520	1395	1707	1501	1542	30.072	27.85	28.3486	31.1906	31.5478	29.4384
Tb427v9_000233500	Chr10_core_Tb427v9	2894646	2897648	mRNA	+	3060	3032	2898	3081	2819	3103	28.2265	25.1859	26.6995	25.5228	26.8615	26.8571
Tb427v9_000233700	Chr10_core_Tb427v9	2899617	2900549	mRNA	+	3790	4286	3725	4490	3910	4143	112.608	114.677	110.542	119.806	120.007	115.501
Tb427v9_000233800	Chr10_core_Tb427v9	2901212	2903341	mRNA	+	8295	9062	8281	8294	7854	8445	107.891	106.142	107.578	96.8805	105.527	103.065
Tb427v9_000233900	Chr10_core_Tb427v9	2904072	2905022	mRNA	+	3002	3071	2986	3695	3118	3345	87.5051	80.6112	86.9324	96.725	93.8856	91.4873
Tb427v9_000234000	Chr10_core_Tb427v9	2905613	2906116	mRNA	+	1787	1927	1750	2349	1718	1834	98.3791	95.5329	96.2245	116.135	97.7016	94.737
Tb427v9_000234100	Chr10_core_Tb427v9	2906469	2907923	mRNA	+	3663	4010	3731	4764	3858	4251	69.762	68.7732	70.9703	81.4808	75.9005	75.9653
Tb427v9_000234200	Chr10_core_Tb427v9	2908196	2908678	mRNA	+	1587	1635	1592	2369	1690	1927	91.1751	84.5882	91.3507	122.227	100.297	103.878
Tb427v9_000234300	Chr10_core_Tb427v9	2908982	2909764	mRNA	+	2975	3151	2847	3042	2762	2972	105.348	100.48	100.692	96.7388	101.033	98.7485
Tb427v9_000234400	Chr10_core_Tb427v9	2910893	2912857	mRNA	+	3693	3889	3611	4639	4024	4390	52.0696	49.3783	50.8513	58.7396	58.6088	58.078
Tb427v9_000234500	Chr10_core_Tb427v9	2913454	2914062	mRNA	+	1980	2039	1912	2374	1966	2090	90.1795	83.6282	86.9761	97.1013	92.4968	89.3164
Tb427v9_000234600	Chr10_core_Tb427v9	2914701	2915678	mRNA	+	2716	3003	2673	1912	1403	1415	76.9807	76.6479	75.6694	48.6678	41.078	37.6314
Tb427v9_000234700	Chr10_core_Tb427v9	2916260	2917549	mRNA	+	4513	4314	3951	4970	4518	4977	96.9525	83.4577	84.7754	95.8852	100.263	100.324
Tb427v9_000234800	Chr10_core_Tb427v9	2918838	2919695	mRNA	+	1261	1419	1075	1553	1338	1541	40.7456	41.2896	34.6931	45.0649	44.6603	46.7208
Tb427v9_000234900	Chr10_core_Tb427v9	2920015	2920662	mRNA	+	1363	1489	1293	1653	1416	1551	58.3362	57.3891	55.2726	63.5355	62.6045	62.2868
Tb427v9_000235000	Chr10_core_Tb427v9	2921189	2921488	mRNA	+	1787	1947	1721	2180	1693	1946	165.501	162.381	159.194	181.315	161.969	169.106
Tb427v9_000235100	Chr10_core_Tb427v9	2922381	2922812	mRNA	+	5982	7051	6547	6434	5472	5664	384.34	407.955	420.127	371.238	363.175	341.456
Tb427v9_000235200	Chr10_core_Tb427v9	2923321	2924490	mRNA	+	2489	2662	2522	3160	2826	3043	58.9599	56.7849	59.6687	67.2234	69.1519	67.6357
Tb427v9_000235300	Chr10_core_Tb427v9	2924798	2925550	mRNA	+	4516	4999	4352	2749	3221	3720	166.296	165.769	160.061	90.9086	122.524	128.533
Tb427v9_000235400	Chr10_core_Tb427v9	2929319	2930560	mRNA	+	4770	5192	4596	3356	3402	3926	106.437	104.328	102.429	67.2509	78.4168	82.1991
Tb427v9_000235500	Chr10_core_Tb427v9	2933287	2934156	mRNA	+	2094	2213	1965	2581	2217	2347	66.7273	63.504	62.5401	73.8612	72.9781	70.1749
Tb427v9_000235600	Chr10_core_Tb427v9	2937581	2942062	mRNA	+	2477	2410	2106	1548	1403	1572	15.3073	13.4116	12.9987	8.59101	8.95631	9.11519
Tb427v9_000235700	Chr10_core_Tb427v9	2942725	2943347	mRNA	+	365	351	320	402	169	191	16.2498	14.072	14.229	16.0725	7.77218	7.97868
Tb427v9_000235800	Chr10_core_Tb427v9	2944250	2945032	mRNA	+	1754	1927	1809	2466	2196	2311	62.1111	61.4489	63.9805	78.4214	80.329	76.7859
Tb427v9_000235900	Chr10_core_Tb427v9	2946302	2946652	mRNA	+	3654	3810	3396	4381	3490	3861	289.099	271.454	268.358	311.281	285.236	286.629
Tb427v9_000236000	Chr10_core_Tb427v9	2947339	2947689	mRNA	+	2201	2561	2210	2678	2315	2422	174.14	182.466	174.638	190.279	189.204	179.802
Tb427v9_000236100	Chr10_core_Tb427v9	2948488	2948841	mRNA	+	1329	1535	1321	1566	1530	1713	104.255	108.436	103.501	110.323	123.983	126.087
Tb427v9_000236200	Chr10_core_Tb427v9	2949931	2956509	mRNA	+	15004	16421	14935	12396	13674	15982	63.1625	62.2508	62.7953	46.8636	59.4632	63.1285
Tb427v9_000236300	Chr10_core_Tb427v9	2957674	2960025	mRNA	+	3806	4079	3912	4029	3934	4352	44.8294	43.2654	46.0216	42.618	47.8661	48.0977
Tb427v9_000236400	Chr10_core_Tb427v9	2960723	2963098	mRNA	+	3420	3709	3384	4241	3551	4038	39.8758	38.9433	39.4078	44.4071	42.7694	44.1765
Tb427v9_000236500	Chr10_core_Tb427v9	2963506	2964861	mRNA	+	1189	1174	1134	1559	1239	1411	24.299	21.6057	23.1467	28.6124	26.1564	27.0568
Tb427v9_000236600	Chr10_core_Tb427v9	2965159	2966271	mRNA	+	2189	2207	2089	2553	2453	2592	54.5114	49.4922	51.9576	57.0945	63.1015	60.5646
Tb427v9_000236700	Chr10_core_Tb427v9	2966717	2967400	mRNA	+	2407	2621	2435	3252	2776	3080	97.5892	95.6942	98.6039	118.407	116.264	117.171
Tb427v9_000236800	Chr10_core_Tb427v9	2967991	2970099	mRNA	+	3403	3411	3091	3050	2778	3010	44.7031	40.3506	40.555	35.9813	37.6971	37.1009
Tb427v9_000236900	Chr10_core_Tb427v9	2970789	2971427	mRNA	+	1733	1965	1841	1975	1882	2102	75.2184	76.8035	79.8084	76.9829	84.3812	85.6052
Tb427v9_000237000	Chr10_core_Tb427v9	2972209	2972886	mRNA	+	1734	1887	1744	2283	1778	1876	70.9262	69.506	71.2481	83.862	75.1259	72
Tb427v9_000237100	Chr10_core_Tb427v9	2973275	2974030	mRNA	+	2228	2197	2091	2925	2367	2479	81.7174	72.5642	76.5989	96.3445	89.6805	85.3135
Tb427v9_000237200	Chr10_core_Tb427v9	2974420	2975529	mRNA	+	2580	2829	2518	3470	3053	3170	64.4221	63.6122	62.7971	77.8119	78.7484	74.2704
Tb427v9_000237300	Chr10_core_Tb427v9	2975868	2977169	mRNA	+	4735	4881	4467	5526	5262	5545	100.783	93.5558	94.963	105.629	115.696	110.742
Tb427v9_000237500	Chr10_core_Tb427v9	2979004	2981382	mRNA	+	4377	4646	4261	5476	4575	5052	50.9696	48.7199	49.5582	57.2664	55.0333	55.2001
Tb427v9_000237600	Chr10_core_Tb427v9	2981626	2983053	mRNA	+	7160	7378	6641	8836	7863	8121	138.943	128.93	128.714	153.985	157.62	147.868
Tb427v9_000237700	Chr10_core_Tb427v9	2984156	2984962	mRNA	+	244	274	272	584	461	498	8.38303	8.47725	9.33361	18.0188	16.3611	16.054
Tb427v9_000237800	Chr10_core_Tb427v9	2985406	2985801	mRNA	+	14	16	10	37	28	39	0.981471	1.01009	0.700194	2.32945	2.02772	2.5654
Tb427v9_000237900	Chr10_core_Tb427v9	2986388	2987503	mRNA	-	9087	9982	8916	9659	8440	9140	225.679	223.245	221.162	215.43	216.528	212.99
Tb427v9_000238000	Chr10_core_Tb427v9	2988414	2988815	mRNA	-	1052	1150	974	1349	1071	1116	72.647	71.5143	67.1785	83.6596	76.3997	72.3116
Tb427v9_000238100	Chr10_core_Tb427v9	2989085	2991853	mRNA	-	7965	8508	7513	8577	7687	8302	79.6831	76.648	75.0694	77.0579	79.4397	77.93
Tb427v9_000238200	Chr10_core_Tb427v9	2992180	2993391	mRNA	-	2412	2578	2283	2893	2441	2620	55.1543	53.0858	52.1408	59.409	57.6594	56.2141
Tb427v9_000238300	Chr10_core_Tb427v9	2993740	2994348	mRNA	-	8239	9038	8116	8488	7502	7927	375.247	370.688	369.194	347.176	352.956	338.761
Tb427v9_000238400	Chr10_core_Tb427v9	2994679	2997357	mRNA	-	2156	2210	1996	2631	2407	2596	22.2938	20.5788	20.6142	24.432	25.7106	25.1873
Tb427v9_000238500	Chr10_core_Tb427v9	2997697	2998494	mRNA	-	2946	3136	2945	3850	3397	3568	102.358	98.1199	102.198	120.13	121.922	116.32
Tb427v9_000238600	Chr10_core_Tb427v9	3000147	3000659	mRNA	-	2618	2768	2470	2430	2261	2521	141.594	134.814	133.427	118.028	126.321	127.936
Tb427v9_000238700	Chr10_core_Tb427v9	3001456	3003495	mRNA	-	7002	7189	6510	6704	6138	6938	95.0936	87.9206	88.3038	81.7645	86.1105	88.4108
Tb427v9_000238800	Chr10_core_Tb427v9	3003730	3005472	mRNA	-	4656	4709	4247	5507	4530	4799	74.0136	67.4093	67.4295	78.6167	74.3869	71.5799
Tb427v9_000238900	Chr10_core_Tb427v9	3006414	3007190	mRNA	-	4446	5036	4494	5353	4635	4917	158.655	161.832	160.172	171.547	170.858	164.637
Tb427v9_000239000	Chr10_core_Tb427v9	3008559	3010007	mRNA	-	2575	2472	2315	2511	2303	2607	49.2442	42.5715	44.2179	43.1247	45.4959	46.7801
Tb427v9_000239100	Chr10_core_Tb427v9	3010404	3011090	mRNA	-	5217	5904	5293	5651	5230	5708	210.593	214.616	213.4	204.856	218.084	216.196
Tb427v9_000239200	Chr10_core_Tb427v9	3011385	3011813	mRNA	-	1516	1543	1381	2014	1579	1694	98.0848	89.9004	89.2412	117.021	105.532	102.839
Tb427v9_000239300	Chr10_core_Tb427v9	3012200	3014149	mRNA	-	5695	5675	4946	5713	4675	5187	80.9149	72.6095	70.1872	72.8955	68.6146	69.1501
Tb427v9_000239400	Chr10_core_Tb427v9	3014660	3017158	mRNA	-	4871	5160	4505	4860	4163	4611	53.9973	51.5106	49.879	48.3829	47.6717	47.9613
Tb427v9_000239500	Chr10_core_Tb427v9	3017786	3018403	mRNA	-	2036	2167	2049	2682	2162	2374	91.3775	87.5816	91.8486	108.099	100.234	99.9733
Tb427v9_000239600	Chr10_core_Tb427v9	3018874	3019317	mRNA	-	2152	2422	2389	2755	2295	2459	134.519	136.336	149.152	154.656	148.192	144.226
Tb427v9_000239700	Chr10_core_Tb427v9	3020305	3021888	mRNA	-	4295	4698	4288	4534	3994	4611	75.1326	74.0068	74.9186	71.2277	72.1728	75.6837
Tb427v9_000239800	Chr10_core_Tb427v9	3023501	3024553	mRNA	-	2943	3214	2961	3595	3142	3560	77.4678	76.185	77.8464	84.9828	85.4352	87.9271
Tb427v9_000239900	Chr10_core_Tb427v9	3025272	3028670	mRNA	-	8082	8910	8206	7942	8231	9469	65.8631	65.3873	66.7919	58.1239	69.2908	72.4051
Tb427v9_000240000	Chr10_core_Tb427v9	3032236	3034974	mRNA	-	549	594	579	517	421	550	5.55246	5.40994	5.84872	4.69575	4.39841	5.21936
Tb427v9_000240100	Chr10_core_Tb427v9	3035925	3038687	mRNA	-	1867	2069	1923	1660	1621	1891	18.7183	18.68	19.2562	14.9463	16.7883	17.7892
Tb427v9_000240200	Chr10_core_Tb427v9	3039115	3041666	mRNA	-	1389	1505	1471	1776	1362	1486	15.0778	14.7118	15.9484	17.3133	15.2726	15.1355
Tb427v9_000240400	Chr10_core_Tb427v9	3043393	3044304	mRNA	-	696	754	674	939	751	723	21.1562	20.6392	20.4624	25.6328	23.5813	20.6209
Tb427v9_000240500	Chr10_core_Tb427v9	3046287	3047177	mRNA	-	1116	1194	1165	1581	1295	1300	34.7233	33.4544	36.2036	44.1764	41.6223	37.9526
Tb427v9_000240800	Chr10_core_Tb427v9	3051037	3051411	mRNA	+	0	0	0	0	0	1	0	0	0	0	0	0.0694731
Tb427v9_000240900	Chr10_core_Tb427v9	3052697	3055498	mRNA	-	271	333	292	297	262	288	2.67918	2.96463	2.88327	2.63689	2.67568	2.67158
Tb427v9_000241000	Chr10_core_Tb427v9	3055722	3057509	mRNA	-	901	1047	896	1193	984	997	13.962	14.6104	13.8675	16.6021	15.7513	14.4964
Tb427v9_000241200	Chr10_core_Tb427v9	3059015	3062377	mRNA	-	1139	1269	1197	973	1108	1347	9.3815	9.41246	9.84719	7.19719	9.42733	10.4102
Tb427v9_000241300	Chr10_core_Tb427v9	3062952	3063608	mRNA	-	624	628	527	649	495	563	26.3407	23.8723	22.2189	24.603	21.5848	22.2994
Tb427v9_000241400	Chr10_core_Tb427v9	3064797	3066191	mRNA	-	874	1021	867	981	870	1009	17.3618	18.2643	17.2017	17.5007	17.8527	18.8069
Tb427v9_000241700	Chr10_core_Tb427v9	3078628	3080238	mRNA	-	0	0	0	0	0	0	0	0	0	0	0	0
Tb427v9_000241800	Chr10_core_Tb427v9	3080506	3081018	mRNA	-	0	0	0	0	0	0	0	0	0	0	0	0
Tb427v9_000241900	Chr10_core_Tb427v9	3081379	3082425	mRNA	-	118	130	137	168	114	132	3.1239	3.09921	3.62247	3.99416	3.1176	3.27892
Tb427v9_000242000	Chr10_core_Tb427v9	3083668	3084804	mRNA	-	2864	3157	2799	3321	3179	3499	69.8138	69.3004	68.146	72.7007	80.0495	80.0302
Tb427v9_000242100	Chr10_core_Tb427v9	3085760	3088195	mRNA	-	6668	7189	6564	6787	5727	6610	75.8303	73.6222	74.5565	69.315	67.2783	70.5327
Tb427v9_000242200	Chr10_core_Tb427v9	3088869	3091577	mRNA	-	5483	5856	5134	5080	4808	5750	56.0681	53.9252	52.4352	46.6512	50.7881	55.1706
Tb427v9_000242300	Chr10_core_Tb427v9	3092346	3092855	mRNA	-	1627	1653	1433	1782	1087	1368	88.5149	80.9831	77.8653	87.0639	61.0883	69.8323
Tb427v9_000242400	Chr10_core_Tb427v9	3094453	3095877	mRNA	-	4911	5025	4586	4401	4446	5013	95.5007	87.9965	89.0717	76.8581	89.3112	91.4694
Tb427v9_000242500	Chr10_core_Tb427v9	3096641	3097264	mRNA	-	176	178	146	222	57	65	7.82296	7.12478	6.48157	8.86162	2.61718	2.7109
Tb427v9_000242600	Chr10_core_Tb427v9	3100356	3101306	mRNA	-	188	254	221	215	215	249	5.48	6.66729	6.43405	5.62811	6.47383	6.81027
Tb427v9_000242700	Chr10_core_Tb427v9	3104195	3105055	mRNA	-	234	247	216	195	146	145	7.53466	7.16206	6.94658	5.63877	4.85625	4.38084
Tb427v9_000242900	Chr10_core_Tb427v9	3111098	3112618	mRNA	-	11501	12727	11807	11953	11622	12951	209.526	208.796	214.838	195.561	218.718	221.385
Tb427v9_000243000	Chr10_core_Tb427v9	3114414	3117455	mRNA	-	31869	37675	34188	22992	26502	29556	290.201	308.941	310.937	188.022	249.292	252.533
Tb427v9_000243100	Chr10_core_Tb427v9	3117956	3118876	mRNA	-	2096	2328	2038	2797	2113	2281	63.0885	63.1007	61.2678	75.6054	65.6989	64.4207
Tb427v9_000243200	Chr10_core_Tb427v9	3120487	3121401	mRNA	-	6135	7048	6502	6993	6702	7273	185.872	192.291	196.751	190.268	209.751	206.755
Tb427v9_000243300	Chr10_core_Tb427v9	3122020	3123168	mRNA	-	34307	36730	34615	39218	31243	34315	827.537	797.845	833.946	849.555	778.498	776.659
Tb427v9_000243400	Chr10_core_Tb427v9	3123845	3125929	mRNA	-	4360	4599	4077	4664	4100	4421	57.9342	55.0307	54.1077	55.6556	56.2772	55.1202
Tb427v9_000243500	Chr10_core_Tb427v9	3126931	3130194	mRNA	-	9937	10760	9952	9642	9593	11144	84.3305	82.2308	84.3546	73.4849	84.0977	88.7385
Tb427v9_000243600	Chr10_core_Tb427v9	3130566	3131888	mRNA	-	3219	3534	3137	4341	3706	3987	67.4273	66.6614	65.6294	81.6594	80.1901	78.3616
Tb427v9_000243700	Chr10_core_Tb427v9	3132759	3134906	mRNA	-	28356	32473	29316	26115	26122	28436	365.729	377.163	377.649	302.487	348.033	344.132
Tb427v9_000243800	Chr10_core_Tb427v9	3135470	3135940	mRNA	-	1900	2101	1781	2260	1877	2135	111.944	111.472	104.805	119.58	114.239	118.029
Tb427v9_000243900	Chr10_core_Tb427v9	3136175	3138967	mRNA	-	6822	6965	6523	7302	7046	7697	67.6617	62.2078	64.6171	65.0391	72.1895	71.6299
Tb427v9_000244100	Chr10_core_Tb427v9	3143595	3144218	mRNA	-	3522	3732	3434	4261	3567	3789	156.548	149.38	152.45	170.087	163.78	158.025
Tb427v9_000244200	Chr10_core_Tb427v9	3145889	3146863	mRNA	-	6681	7488	6749	6256	6040	6749	189.945	191.711	191.644	159.73	177.388	180.04
Tb427v9_000244300	Chr10_core_Tb427v9	3147414	3150293	mRNA	-	7796	8750	8069	8644	8183	9113	74.9854	75.7889	77.5164	74.6657	81.305	82.2447
Tb427v9_000244400	Chr10_core_Tb427v9	3150714	3151406	mRNA	-	7803	9086	7967	9568	7690	8805	312.25	327.421	318.423	343.845	317.883	330.607
Tb427v9_000244500	Chr10_core_Tb427v9	3152046	3152957	mRNA	-	1871	2010	1661	2374	2190	2263	56.8724	55.0195	50.4274	64.8053	68.7658	64.5438
Tb427v9_000244600	Chr10_core_Tb427v9	3153170	3155590	mRNA	-	7010	7284	6597	7545	6500	7130	80.2138	75.0575	75.3957	77.534	76.8324	76.553
Tb427v9_000244700	Chr10_core_Tb427v9	3155959	3156849	mRNA	-	3270	3362	3070	4076	3522	3887	101.743	94.1991	95.4034	113.892	113.2	113.478
Tb427v9_000244800	Chr10_core_Tb427v9	3157228	3159090	mRNA	-	4674	4842	4311	4972	4200	4732	69.5113	64.8462	64.0345	66.4048	64.5232	66.0318
Tb427v9_000244900	Chr10_core_Tb427v9	3161195	3162208	mRNA	-	4201	4622	4094	3746	3377	3724	114.839	113.778	111.777	91.9616	95.3604	95.5187
Tb427v9_000245000	Chr10_core_Tb427v9	3162592	3165339	mRNA	-	8040	8820	7731	8993	7429	7839	81.0483	80.0662	77.8382	81.413	77.3603	74.1464
Tb427v9_000245100	Chr10_core_Tb427v9	3165585	3167825	mRNA	-	4942	5461	4846	5933	4821	5161	61.0944	60.7944	59.8344	65.868	61.5653	59.8652
Tb427v9_000245400	Chr10_core_Tb427v9	3181607	3185362	mRNA	-	8499	9137	8319	9667	9038	9885	62.6764	60.6782	61.2741	64.0221	68.8508	68.3998
Tb427v9_000245500	Chr10_core_Tb427v9	3185539	3185889	mRNA	-	406	445	396	535	318	335	32.1221	31.7053	31.2927	38.0131	25.99	24.8694
Tb427v9_000245600	Chr10_core_Tb427v9	3186928	3188691	mRNA	-	5924	6247	5613	5691	5400	6089	93.0485	88.3606	88.0559	80.2757	87.6169	89.7392
Tb427v9_000245700	Chr10_core_Tb427v9	3189811	3191127	mRNA	-	3013	3467	3060	3030	2765	3119	63.4001	65.6957	64.3104	57.2578	60.1016	61.5811
Tb427v9_000245800	Chr10_core_Tb427v9	3191865	3192221	mRNA	-	3744	4558	4076	4336	3671	4078	291.227	319.274	316.665	302.892	294.972	297.636
Tb427v9_000245900	Chr10_core_Tb427v9	3193067	3194272	mRNA	-	2372	2308	2146	2414	2156	2452	54.5097	47.7626	49.2559	49.8194	51.1809	52.8715
Tb427v9_000246000	Chr10_core_Tb427v9	3194843	3196300	mRNA	-	3145	3405	2949	3621	2880	3049	59.7733	58.2769	55.9797	61.8041	56.5431	54.3734
Tb427v9_000246100	Chr10_core_Tb427v9	3196786	3197331	mRNA	-	2386	2467	2297	2957	2541	2795	121.233	112.879	116.568	134.928	133.369	133.252
Tb427v9_000246200	Chr10_core_Tb427v9	3197772	3200330	mRNA	-	4543	4973	4410	4983	4699	5038	49.18	48.4794	47.6819	48.4438	52.5474	51.1736
Tb427v9_000246300	Chr10_core_Tb427v9	3200673	3202265	mRNA	-	3724	4025	3609	4900	4020	4372	64.7758	63.0467	62.6988	76.5422	72.232	71.3552
Tb427v9_000246400	Chr10_core_Tb427v9	3203629	3204660	mRNA	-	1551	1679	1780	1988	2012	2110	41.6581	40.6098	47.7504	47.9519	55.8233	53.1756
Tb427v9_000246500	Chr10_core_Tb427v9	3205014	3208322	mRNA	-	9795	10294	9478	9153	8910	9846	81.9946	77.5993	79.2441	68.8091	77.0475	77.3362
Tb427v9_000246600	Chr10_core_Tb427v9	3209242	3210399	mRNA	-	2520	2807	2501	3297	2913	3368	60.3134	60.499	59.7855	70.8653	72.0201	75.6357
Tb427v9_000246700	Chr10_core_Tb427v9	3210682	3213468	mRNA	-	5174	5468	4979	6002	5228	5856	51.4271	48.9426	49.4284	53.5751	53.6786	54.6145
Tb427v9_000246800	Chr10_core_Tb427v9	3213839	3215671	mRNA	-	5597	5950	5406	5736	5295	5867	84.6012	80.9899	81.6143	77.8631	82.6775	83.2107
Tb427v9_000246900	Chr10_core_Tb427v9	3215956	3218697	mRNA	-	5732	6068	5679	6347	5710	6367	57.9087	55.2047	57.3032	57.5848	59.59	60.3551
Tb427v9_000247000	Chr10_core_Tb427v9	3219887	3221257	mRNA	-	2913	2966	2719	2957	2773	2977	58.8798	53.9871	54.8914	53.6758	57.8996	56.4607
Tb427v9_000247100	Chr10_core_Tb427v9	3221846	3223705	mRNA	-	4014	4302	3908	4427	3906	4431	59.7922	57.7072	58.1421	59.2213	60.1035	61.9314
Tb427v9_000247200	Chr10_core_Tb427v9	3224880	3230612	mRNA	-	13564	14730	13656	11135	12274	14419	65.5282	64.082	65.892	48.3095	61.2529	65.3608
Tb427v9_000247300	Chr10_core_Tb427v9	3231239	3234712	mRNA	-	8686	9276	8309	9511	8755	10340	69.2566	66.6032	66.1698	68.1035	72.1104	77.3578
Tb427v9_000247400	Chr10_core_Tb427v9	3235309	3238128	mRNA	-	4923	4785	4237	4914	4211	4388	48.3594	42.3278	41.5699	43.3499	42.7304	40.4445
Tb427v9_000247500	Chr10_core_Tb427v9	3238578	3246398	mRNA	-	29278	30440	28089	21324	21775	24434	103.677	97.0682	99.3448	67.8125	79.6522	81.1851
Tb427v9_000247600	Chr10_core_Tb427v9	3247041	3248279	mRNA	-	7431	8888	8000	7596	7662	8532	166.216	179.029	178.725	152.585	177.039	179.068
Tb427v9_000247700	Chr10_core_Tb427v9	3248610	3249458	mRNA	-	1977	2299	1967	2714	2225	2367	64.5591	67.6056	64.1541	79.5907	75.0552	72.5255
Tb427v9_000247800	Chr10_core_Tb427v9	3250084	3250983	mRNA	-	2794	2961	2518	3170	2486	2631	86.0623	82.1331	77.4661	87.6895	79.1021	76.0413
Tb427v9_000247900	Chr10_core_Tb427v9	3251380	3252039	mRNA	-	2861	3200	2802	3684	3303	3696	120.221	121.089	117.598	139.022	143.374	145.725
Tb427v9_000248000	Chr10_core_Tb427v9	3253307	3257353	mRNA	-	7828	8602	8071	6804	7144	8226	53.5761	53.0167	55.1718	41.8202	50.5082	52.8264
Tb427v9_000248100	Chr10_core_Tb427v9	3257636	3257923	mRNA	-	724	871	702	1064	835	886	69.8559	75.679	67.6505	92.1951	83.2245	80.2121
Tb427v9_000248200	Chr10_core_Tb427v9	3258725	3262078	mRNA	-	5190	5547	5046	5150	4951	5663	42.8628	41.2538	41.6226	38.1963	42.2383	43.8835
Tb427v9_000248300	Chr10_core_Tb427v9	3263577	3264989	mRNA	-	9655	10514	9741	9729	9503	10397	189.349	185.683	190.803	171.349	192.519	191.321
Tb427v9_000248400	Chr10_core_Tb427v9	3265543	3266142	mRNA	-	3381	4039	3660	3820	3473	3579	156.302	168.146	168.993	158.593	165.853	155.247
Tb427v9_000248500	Chr10_core_Tb427v9	3266418	3268560	mRNA	-	4372	4714	4183	4665	4231	4529	56.5206	54.8794	54.0112	54.1602	56.5028	54.9378
Tb427v9_000248600	Chr10_core_Tb427v9	3270269	3271273	mRNA	-	300	345	340	582	500	555	8.27435	8.56889	9.36615	14.4158	14.2457	14.3631
Tb427v9_000248700	Chr10_core_Tb427v9	3271318	3271692	mRNA	-	20	27	23	34	33	39	1.48083	1.80024	1.70087	2.26076	2.524	2.70945
Tb427v9_000248800	Chr10_core_Tb427v9	3273412	3274395	mRNA	-	1447	1535	1416	1856	1682	1796	40.7626	38.9398	39.8406	46.954	48.9462	47.4724
Tb427v9_000248900	Chr10_core_Tb427v9	3276078	3276458	mRNA	-	890	810	768	1270	703	864	64.8564	53.1546	55.8976	83.1129	52.9198	59.077
Tb427v9_000249000	Chr10_core_Tb427v9	3276681	3277225	mRNA	-	1115	1201	1000	1540	1089	1156	56.7574	55.0533	50.8413	70.3996	57.2632	55.2137
Tb427v9_000249100	Chr10_core_Tb427v9	3278084	3279538	mRNA	-	3218	3376	3218	3571	3793	4093	61.287	57.8998	61.2121	61.0764	74.6217	73.1418
Tb427v9_000249200	Chr10_core_Tb427v9	3280384	3281952	mRNA	-	3422	3893	3365	4034	3556	3916	60.4339	61.9124	59.3546	63.9791	64.8727	64.8911
Tb427v9_000249300	Chr10_core_Tb427v9	3284981	3286783	mRNA	-	4454	4896	4643	4035	4268	4785	68.445	67.7526	71.2623	55.6848	67.7511	68.9947
Tb427v9_000249400	Chr10_core_Tb427v9	3288619	3291267	mRNA	-	5010	5341	4731	5078	5007	5506	52.3921	50.2972	49.4141	47.6895	54.0887	54.0265
Tb427v9_000249500	Chr10_core_Tb427v9	3292220	3293047	mRNA	-	3136	3483	3093	3635	3257	3765	105.007	105.024	103.44	109.307	112.657	118.29
Tb427v9_000249600	Chr10_core_Tb427v9	3294395	3295216	mRNA	-	2609	2732	2533	3046	2536	2825	87.9989	82.9806	85.3312	92.2645	88.3594	89.4054
Tb427v9_000249700	Chr10_core_Tb427v9	3296084	3296728	mRNA	-	21716	24169	22549	25867	22680	24366	933.771	935.863	968.405	998.868	1007.4	983.075
Tb427v9_000249800	Chr10_core_Tb427v9	3297346	3299055	mRNA	-	6166	6852	6317	7257	6288	7270	99.9098	99.9803	102.231	105.6	105.249	110.53
Tb427v9_000249900	Chr10_core_Tb427v9	3299402	3299755	mRNA	-	1835	1926	1782	2113	1876	2037	143.949	136.057	139.62	148.858	152.021	149.936
Tb427v9_000250000	Chr10_core_Tb427v9	3300107	3300367	mRNA	-	13602	15227	13670	16482	13967	15134	1448.69	1460.43	1454.16	1576.47	1536.65	1512.41
Tb427v9_000250100	Chr10_core_Tb427v9	3301360	3302967	mRNA	-	6300	6983	6132	6521	6583	7108	108.56	108.359	105.536	100.913	117.18	114.926
Tb427v9_000250300	Chr10_core_Tb427v9	3304988	3306091	mRNA	-	3881	4280	3861	4009	3807	4390	97.4349	96.7626	96.8144	90.3876	98.7311	103.414
Tb427v9_000250400	Chr10_core_Tb427v9	3308147	3311287	mRNA	-	6547	7206	6402	6401	5793	6175	57.7377	57.2274	56.3899	50.6951	52.7741	51.097
Tb427v9_000250500	Chr10_core_Tb427v9	3316803	3317951	mRNA	-	398	344	372	599	422	425	9.60036	7.47233	8.96224	12.9758	10.5152	9.61912
Tb427v9_000250600	Chr10_core_Tb427v9	3318154	3319179	mRNA	-	571	659	521	773	787	761	15.4262	16.0325	14.0582	18.7544	21.9633	19.2907
Tb427v9_000250800	Chr10_core_Tb427v9	3321387	3324218	mRNA	-	6777	7303	6608	7370	6767	7465	66.2894	64.3281	64.5574	64.7404	68.3759	68.5138
Tb427v9_000250900	Chr10_core_Tb427v9	3324641	3325117	mRNA	-	1759	1813	1695	2295	1748	1801	102.331	94.9795	98.4869	119.901	105.046	98.3094
Tb427v9_000251000	Chr10_core_Tb427v9	3325804	3328002	mRNA	-	3925	4516	3871	4054	3708	4258	49.4491	51.2349	48.7092	45.8674	48.2568	50.3346
Tb427v9_000251100	Chr10_core_Tb427v9	3328670	3330127	mRNA	-	3187	3431	3122	3833	3168	3442	60.5716	58.7219	59.2637	65.4225	62.1974	61.3818
Tb427v9_000251200	Chr10_core_Tb427v9	3330820	3333243	mRNA	-	25348	29156	26654	24039	22814	26615	289.692	300.064	304.246	246.724	269.336	285.405
Tb427v9_000251300	Chr10_core_Tb427v9	3333689	3335059	mRNA	-	3887	4229	3938	5031	4631	5002	78.567	76.9762	79.5007	91.3233	96.6943	94.8662
Tb427v9_000251400	Chr10_core_Tb427v9	3335449	3335832	mRNA	-	1715	1730	1596	2003	1557	1708	123.997	112.638	115.252	130.056	116.288	115.872
Tb427v9_000251500	Chr10_core_Tb427v9	3336796	3339015	mRNA	-	4959	5005	4636	4708	4668	5198	61.8847	56.2453	57.7832	52.7627	60.1756	60.8649
Tb427v9_000251600	Chr10_core_Tb427v9	3340452	3341870	mRNA	-	10792	11648	10386	10038	9787	10645	210.752	204.84	202.576	176.043	197.433	195.055
Tb427v9_000251700	Chr10_core_Tb427v9	3342680	3344770	mRNA	-	3833	3929	3710	4135	3917	4159	50.7854	46.8786	49.0957	49.2014	53.611	51.7048
Tb427v9_000251800	Chr10_core_Tb427v9	3346487	3348542	mRNA	-	1142	1230	1143	1892	1686	1899	15.3887	14.9256	15.3833	22.8959	23.4689	24.0105
Tb427v9_000251900	Chr10_core_Tb427v9	3349618	3349836	mRNA	-	728	750	706	1130	932	1033	92.4744	85.7915	89.5703	128.905	122.294	123.121
Tb427v9_000252000	Chr10_core_Tb427v9	3350379	3351374	mRNA	-	10456	11432	10145	11225	9214	9841	290.997	286.509	281.997	280.551	264.894	256.983
Tb427v9_000252100	Chr10_core_Tb427v9	3352192	3353325	mRNA	-	16681	18218	16845	17249	14642	15987	407.698	400.968	411.203	378.601	369.672	366.628
Tb427v9_000252200	Chr10_core_Tb427v9	3354416	3355312	mRNA	-	3889	3931	3382	3987	3262	3578	120.192	109.404	104.395	110.659	104.141	103.758
Tb427v9_000252300	Chr10_core_Tb427v9	3356451	3358235	mRNA	-	8442	9105	8248	9357	8200	9063	131.038	127.27	127.87	130.434	131.482	131.997
Tb427v9_000252400	Chr10_core_Tb427v9	3358788	3359675	mRNA	-	2579	2912	2556	3569	2953	3147	80.5145	81.8666	79.699	100.062	95.2328	92.1852
Tb427v9_000252500	Chr10_core_Tb427v9	3359957	3360469	mRNA	-	2717	2828	2621	3623	3310	3700	146.949	137.736	141.584	175.973	184.929	187.767
Tb427v9_000252600	Chr10_core_Tb427v9	3361088	3361429	mRNA	-	1446	1532	1362	2041	1670	1780	117.425	112.032	110.468	148.846	140.09	135.629
Tb427v9_000252700	Chr10_core_Tb427v9	3365056	3366114	mRNA	-	8346	9877	8739	6255	6799	7865	218.444	232.798	228.45	147.025	183.826	193.153
Tb427v9_000252800	Chr10_core_Tb427v9	3368271	3370314	mRNA	-	19769	21602	20172	16745	16817	18880	267.956	263.672	273.084	203.828	235.465	240.116
Tb427v9_000252900	Chr10_core_Tb427v9	3373107	3374402	mRNA	-	9099	9792	8925	7480	7845	8968	194.568	188.556	190.614	143.641	173.289	179.934
Tb427v9_000253000	Chr10_core_Tb427v9	3374761	3375102	mRNA	-	1508	1527	1371	2084	1854	1823	122.46	111.667	111.198	151.982	155.526	138.906
Tb427v9_000253100	Chr10_core_Tb427v9	3375386	3376171	mRNA	-	2659	2716	2543	3612	2857	3179	93.7983	86.2779	89.5968	114.426	104.109	105.223
Tb427v9_000253200	Chr10_core_Tb427v9	3377407	3378129	mRNA	-	3730	4003	3758	4510	3965	4365	143.06	138.257	143.958	155.341	157.091	157.085
Tb427v9_000253300	Chr10_core_Tb427v9	3379630	3380658	mRNA	-	2844	3046	2730	3251	3018	3304	76.6095	73.8884	73.4489	78.6451	83.9794	83.5094
Tb427v9_000253400	Chr10_core_Tb427v9	3381211	3382353	mRNA	-	3380	3590	3328	4455	3698	3930	81.9591	78.3912	80.5996	97.0129	92.6291	89.4159
Tb427v9_000253500	Chr10_core_Tb427v9	3382971	3383930	mRNA	-	8554	9417	8780	9168	7629	7970	247	244.869	253.216	237.741	227.56	215.937
Tb427v9_000253600	Chr10_core_Tb427v9	3384587	3385891	mRNA	-	4800	5320	4856	5573	4659	5272	101.932	101.736	102.995	106.282	102.203	105.048
Tb427v9_000253700	Chr10_core_Tb427v9	3386486	3389746	mRNA	-	5604	6050	5612	5724	5239	5998	47.6022	46.2783	47.6119	43.6647	45.9703	47.8054
Tb427v9_000253800	Chr10_core_Tb427v9	3390501	3392324	mRNA	-	2410	2586	2481	2787	2549	2777	36.6081	35.3737	37.6405	38.0188	39.9972	39.5802
Tb427v9_000253900	Chr10_core_Tb427v9	3393009	3394088	mRNA	-	4176	4748	4193	5057	4377	4701	107.173	109.731	107.478	116.552	116.038	113.203
Tb427v9_000254000	Chr10_core_Tb427v9	3394915	3395421	mRNA	-	1428	1477	1412	1943	1674	1710	78.1491	72.7896	77.1791	95.4927	94.6349	87.808
Tb427v9_000254100	Chr10_core_Tb427v9	3395820	3396191	mRNA	-	1916	2213	1823	2830	2375	2572	143.011	148.746	135.903	189.697	183.12	180.13
Tb427v9_000254200	Chr10_core_Tb427v9	3397493	3398491	mRNA	-	5588	6772	5872	5900	5168	5795	155.05	169.21	162.731	147.018	148.128	150.873
Tb427v9_000254300	Chr10_core_Tb427v9	3400634	3401332	mRNA	-	4158	4582	4091	4951	4168	4793	164.959	163.696	162.103	176.395	170.812	178.419
Tb427v9_000254400	Chr10_core_Tb427v9	3401802	3403571	mRNA	-	5447	6182	5427	5554	5189	5698	85.266	87.1446	84.8492	78.0775	83.9078	83.6918
Tb427v9_000254500	Chr10_core_Tb427v9	3403883	3404776	mRNA	-	3727	4119	3431	3974	3233	3536	115.572	115.022	106.264	110.669	103.562	102.884
Tb427v9_000254600	Chr10_core_Tb427v9	3405281	3405907	mRNA	-	2096	2210	1921	2435	2151	2430	92.7179	88.0354	84.8728	96.7326	98.2908	100.86
Tb427v9_000254700	Chr10_core_Tb427v9	3406245	3407330	mRNA	-	2144	2371	2263	2820	2587	2872	54.7194	54.493	57.686	64.635	68.2045	68.777
Tb427v9_000254800	Chr10_core_Tb427v9	3409996	3412689	mRNA	-	5599	5362	5212	6427	6393	7590	57.5732	49.6512	53.5283	59.3499	67.9071	73.2308
Tb427v9_000254900	Chr10_core_Tb427v9	3414669	3416060	mRNA	-	8511	9499	8425	7558	6504	7319	169.434	170.29	167.517	135.123	133.752	136.714
Tb427v9_000255000	Chr10_core_Tb427v9	3416409	3417698	mRNA	-	4068	4501	3911	4997	4153	4418	87.3926	87.0754	83.9171	96.4061	92.1628	89.0556
Tb427v9_000255100	Chr10_core_Tb427v9	3417947	3419296	mRNA	-	22008	25244	22350	24751	20737	23674	451.768	466.644	458.228	456.277	439.724	455.982
Tb427v9_000255200	Chr10_core_Tb427v9	3419614	3420756	mRNA	-	8402	9317	8181	10208	8059	8935	203.734	203.446	198.133	222.291	201.865	203.29
Tb427v9_000255300	Chr10_core_Tb427v9	3421066	3421458	mRNA	-	295	350	301	376	405	394	20.8393	22.2649	21.2371	23.8534	29.554	26.1155
Tb427v9_000255400	Chr10_core_Tb427v9	3422954	3423178	mRNA	-	1	1	4	24	30	37	0.123623	0.111325	0.493887	2.66447	3.83107	4.29182
Tb427v9_000255500	Chr10_core_Tb427v9	3425854	3427002	mRNA	-	397	407	378	578	500	469	9.57624	8.8408	9.1068	12.5209	12.4588	10.615
Tb427v9_000255600	Chr10_core_Tb427v9	3427205	3428230	mRNA	-	328	340	354	496	412	426	8.86128	8.27169	9.55202	12.0339	11.4979	10.7988
Tb427v9_000255700	Chr10_core_Tb427v9	3428640	3430220	mRNA	-	6221	6809	6282	7177	6478	7264	109.031	107.465	109.966	112.962	117.282	119.456
Tb427v9_000255800	Chr10_core_Tb427v9	3430498	3430917	mRNA	-	370	365	327	415	327	327	24.4531	21.7229	21.5849	24.631	22.3244	20.2779
Tb427v9_000255900	Chr10_core_Tb427v9	3432011	3432370	mRNA	-	907	935	830	1284	928	975	69.9615	64.9466	63.9439	88.9444	73.9435	70.5665
Tb427v9_000256000	Chr10_core_Tb427v9	3432602	3433040	mRNA	-	2304	2614	2364	3108	2558	2742	145.665	148.823	149.276	176.464	167.06	162.66
Tb427v9_000256100	Chr10_core_Tb427v9	3433250	3433708	mRNA	-	2293	2511	2185	2797	2261	2461	138.639	136.716	131.948	151.871	141.215	139.616
Tb427v9_000256200	Chr10_core_Tb427v9	3434985	3436484	mRNA	-	24458	28817	26056	22991	23289	26406	451.82	479.387	480.753	381.421	444.422	457.709
Tb427v9_000256400	Chr10_core_Tb427v9	3440028	3441212	mRNA	-	22641	25627	22539	23544	21282	23050	529.53	539.741	526.5	494.512	514.171	505.833
Tb427v9_000256500	Chr10_core_Tb427v9	3443601	3444515	mRNA	-	19029	21411	19936	14596	12097	14057	576.522	584.158	603.264	397.133	378.598	399.609
Tb427v9_000256600	Chr10_core_Tb427v9	3445377	3446315	mRNA	-	7864	8352	7548	7383	5892	6585	232.16	222.038	222.559	195.739	179.683	182.407
Tb427v9_000256700	Chr10_core_Tb427v9	3446946	3448070	mRNA	-	8778	9327	8813	9343	8804	9922	216.26	206.926	216.857	206.713	224.058	229.362
Tb427v9_000256800	Chr10_core_Tb427v9	3448620	3450002	mRNA	-	3123	3335	3085	3903	3592	3938	62.5764	60.1765	61.7395	70.2326	74.349	74.0382
Tb427v9_000256900	Chr10_core_Tb427v9	3450749	3451732	mRNA	-	3244	3461	3102	3904	3494	3797	91.3848	87.7985	87.2778	98.7653	101.675	100.363
Tb427v9_000257000	Chr10_core_Tb427v9	3452059	3452538	mRNA	-	3311	3558	3415	4664	3855	4383	191.412	185.229	197.184	242.143	230.216	237.752
Tb427v9_000257100	Chr10_core_Tb427v9	3452804	3453829	mRNA	-	4280	4600	4148	5113	4139	4725	115.629	111.911	111.926	124.051	115.51	119.775
Tb427v9_000257300	Chr10_core_Tb427v9	3460371	3461711	mRNA	-	6325	7269	6457	6436	5853	6562	130.708	135.272	133.273	119.443	124.945	127.239
Tb427v9_000257400	Chr10_core_Tb427v9	3462257	3463126	mRNA	-	2710	2873	2672	3659	3191	3612	86.3567	82.4432	85.0418	104.711	105.04	107.998
Tb427v9_000257500	Chr10_core_Tb427v9	3463849	3464382	mRNA	-	3091	3309	3042	3700	3032	3448	160.59	154.813	157.851	172.633	162.723	168.085
Tb427v9_000257600	Chr10_core_Tb427v9	3470550	3472583	mRNA	-	554	663	527	444	504	524	7.54604	8.13234	7.1695	5.43117	7.09153	6.69703
Tb427v9_000257700	Chr10_core_Tb427v9	3473336	3474247	mRNA	-	2678	2823	2640	3364	2777	2963	81.4027	77.2737	80.1496	91.8302	87.1975	84.5087
Tb427v9_000257900	Chr10_core_Tb427v9	3476089	3479340	mRNA	-	9110	10205	9312	7733	8415	9712	77.5975	78.2772	79.2212	59.1533	74.043	77.6211
Tb427v9_000258000	Chr10_core_Tb427v9	3479963	3480976	mRNA	-	4073	4340	3944	5171	4054	4253	111.34	106.836	107.682	126.944	114.478	109.087
Tb427v9_000258100	Chr10_core_Tb427v9	3482262	3485663	mRNA	-	8886	9507	8569	7455	7601	8392	72.3513	69.707	69.685	54.5116	63.9309	64.1132
Tb427v9_000258200	Chr10_core_Tb427v9	3486772	3489894	mRNA	-	9477	9766	8555	8572	7732	9036	84.059	78.0051	75.7884	68.2806	70.8444	75.2024
Tb427v9_000258300	Chr10_core_Tb427v9	3490657	3494178	mRNA	-	9980	10734	9773	8723	8266	9356	78.4894	76.0212	76.7675	61.6095	67.1546	69.0419
Tb427v9_000258400	Chr10_core_Tb427v9	3494624	3494917	mRNA	-	1568	1704	1424	1862	1259	1325	148.192	145.024	134.418	158.037	122.915	117.5
Tb427v9_000258500	Chr10_core_Tb427v9	3495494	3496474	mRNA	-	4291	4672	4138	5187	4401	4645	121.249	118.882	116.783	131.625	128.461	123.154
Tb427v9_000258600	Chr10_core_Tb427v9	3497016	3497378	mRNA	-	1648	1758	1713	2241	1859	1949	126.065	121.102	130.877	153.951	146.899	139.892
Tb427v9_000258700	Chr10_core_Tb427v9	3497913	3500498	mRNA	-	7432	8074	7333	7428	6991	7655	79.6144	77.8874	78.4579	71.4594	77.3616	76.9437
Tb427v9_000258800	Chr10_core_Tb427v9	3502276	3503946	mRNA	-	8263	9172	8312	7663	7291	8202	137.015	136.958	137.659	114.112	124.887	127.612
Tb427v9_000258900	Chr10_core_Tb427v9	3505111	3508452	mRNA	-	8818	9387	8326	9174	8421	9850	73.087	70.0631	68.9248	68.2858	72.0998	76.6034
Tb427v9_000259000	Chr10_core_Tb427v9	3509058	3512936	mRNA	-	7891	8121	7437	7463	6782	7437	56.347	52.2205	53.0403	47.8579	50.0261	49.8286
Tb427v9_000259100	Chr10_core_Tb427v9	3514771	3519261	mRNA	-	9082	10080	9215	7556	7229	8331	56.0121	55.9826	56.7629	41.8498	46.0552	48.2102
Tb427v9_000259200	Chr10_core_Tb427v9	3522277	3525039	mRNA	-	9785	11339	10313	7947	8277	9775	98.1033	102.374	103.271	71.553	85.7227	91.9563
Tb427v9_000259300	Chr10_core_Tb427v9	3525930	3526790	mRNA	-	2881	3058	2726	3463	3145	3476	92.7665	88.6703	87.6684	100.139	104.609	105.019
Tb427v9_000259400	Chr10_core_Tb427v9	3527704	3528891	mRNA	-	1754	1710	1647	1748	1670	1944	40.919	35.924	38.3759	36.6217	40.245	42.5534
Tb427v9_000259600	Chr10_core_Tb427v9	3533485	3538575	mRNA	-	21098	23380	21653	17748	18346	20463	114.781	114.542	117.657	86.7121	103.103	104.458
Tb427v9_000259700	Chr10_core_Tb427v9	3540843	3543440	mRNA	-	5473	5773	5105	4828	4497	4997	58.3579	55.4331	54.3675	46.2321	49.5333	49.9949
Tb427v9_000259800	Chr10_core_Tb427v9	3545382	3546644	mRNA	-	11916	13422	12204	9503	9935	11292	261.467	265.214	267.46	187.262	225.193	232.488
Tb427v9_000259900	Chr10_core_Tb427v9	3548264	3549277	mRNA	-	11363	12729	11263	9165	9384	10541	310.62	313.346	307.511	224.994	264.987	270.371
Tb427v9_000260000	Chr10_core_Tb427v9	3550013	3552577	mRNA	-	10457	11780	10425	10597	9338	10401	112.937	114.569	112.454	102.781	104.18	105.401
Tb427v9_000260100	Chr10_core_Tb427v9	3553490	3554890	mRNA	-	5552	6085	5316	5862	5016	5631	109.817	108.386	105.02	104.128	102.489	104.507
Tb427v9_000260200	Chr10_core_Tb427v9	3555642	3556787	mRNA	-	8972	9942	9087	10737	9378	9957	216.985	216.525	219.498	233.198	234.289	225.949
Tb427v9_000260400	Chr10_core_Tb427v9	3567895	3569745	mRNA	-	2246	2388	2195	1032	1366	1785	33.619	32.1886	32.8155	13.8725	21.1215	25.07
Tb427v9_000260600	Chr10_core_Tb427v9	3573570	3575726	mRNA	-	5851	6122	5516	6090	5302	5906	75.1498	70.8082	70.7605	70.2452	70.3457	71.1759
Tb427v9_000260700	Chr10_core_Tb427v9	3576057	3576557	mRNA	-	36176	40341	37230	43636	37258	39818	2003.54	2011.94	2059.39	2170.32	2131.55	2069.18
Tb427v9_000260900	Chr10_core_Tb427v9	3578082	3578882	mRNA	-	6546	7316	6541	8073	6866	7178	226.586	228.046	226.136	250.953	245.505	233.132
Tb427v9_000261000	Chr10_core_Tb427v9	3579359	3582670	mRNA	-	9694	10504	9426	8848	8526	9940	81.0756	79.1106	78.7379	66.456	73.6602	78.0038
Tb427v9_000261100	Chr10_core_Tb427v9	3583665	3584822	mRNA	-	988	1211	1063	1045	935	1071	23.6467	26.1006	25.4106	22.4611	23.1166	24.0516
Tb427v9_000261300	Chr10_core_Tb427v9	3586453	3587115	mRNA	-	1330	1516	1224	1788	1265	1427	55.634	57.1058	51.1375	67.1673	54.6612	56.0085
Tb427v9_000261400	Chr10_core_Tb427v9	3587502	3587876	mRNA	-	2573	2740	2427	3182	2645	3023	190.509	182.691	179.479	211.581	202.302	210.017
Tb427v9_000261500	Chr10_core_Tb427v9	3588160	3589335	mRNA	-	4540	4870	4329	6024	5130	5469	106.995	103.355	101.898	127.496	124.89	120.937
Tb427v9_000261600	Chr10_core_Tb427v9	3589436	3589970	mRNA	-	1764	1881	1760	2417	1771	2068	91.4753	87.8389	91.1564	112.56	94.8689	100.623
Tb427v9_000261700	Chr10_core_Tb427v9	3590898	3591821	mRNA	-	3271	3378	2905	3609	2902	3165	98.1353	91.2635	87.0483	97.2374	89.9378	89.0964
Tb427v9_000261800	Chr10_core_Tb427v9	3592177	3593148	mRNA	-	3821	4352	3825	4654	3827	4198	108.969	111.766	108.95	119.194	112.742	112.334
Tb427v9_000261900	Chr10_core_Tb427v9	3593620	3594648	mRNA	-	17139	19610	17321	18450	15826	17018	461.678	475.69	466.01	446.325	440.377	430.134
Tb427v9_000262000	Chr10_core_Tb427v9	3594912	3595712	mRNA	-	12968	14702	13381	16130	14826	15907	448.879	458.274	462.609	501.409	530.128	516.638
Tb427v9_000262100	Chr10_core_Tb427v9	3596060	3597235	mRNA	-	4671	4852	4330	5112	4289	4799	110.083	102.973	101.921	108.193	104.415	106.121
Tb427v9_000262200	Chr10_core_Tb427v9	3597832	3599163	mRNA	-	7388	7994	7200	9349	7340	8177	153.708	149.77	149.613	174.677	157.748	159.626
Tb427v9_000262300	Chr10_core_Tb427v9	3599713	3600870	mRNA	-	1359	1578	1391	1500	1347	1520	32.5261	34.0105	33.2514	32.2408	33.3028	34.1349
Tb427v9_000262400	Chr10_core_Tb427v9	3601382	3602296	mRNA	-	492	348	273	194	212	300	14.9061	9.4945	8.26099	5.27842	6.63493	8.52832
Tb427v9_000262500	Chr10_core_Tb427v9	3602724	3603293	mRNA	-	16864	18577	16210	19256	15314	17041	820.72	814.146	787.928	841.593	769.88	778.164
Tb427v9_000262600	Chr10_core_Tb427v9	3604133	3606055	mRNA	-	8051	8877	8079	7976	7251	8284	115.996	115.173	116.257	103.2	107.917	111.989
Tb427v9_000262700	Chr10_core_Tb427v9	3607678	3608532	mRNA	-	9412	10336	9156	8919	8385	9106	305.19	301.81	296.527	259.721	280.861	277.05
Tb427v9_000262800	Chr10_core_Tb427v9	3609284	3610432	mRNA	-	25964	28719	25553	25381	24105	26795	626.291	623.831	615.624	549.813	600.637	606.457
Tb427v9_000262900	Chr10_core_Tb427v9	3612310	3613473	mRNA	-	2826	2797	2447	2463	2383	2734	67.2882	59.9725	58.1929	52.6663	58.6126	61.0811
Tb427v9_000263000	Chr10_core_Tb427v9	3614137	3614619	mRNA	-	6598	7041	6167	8106	6653	7278	379.063	364.273	353.869	418.223	394.836	392.332
Tb427v9_000263200	Chr10_core_Tb427v9	3616651	3617433	mRNA	-	1	0	0	0	1	0	0.0354111	0	0	0	0.0365797	0
Tb427v9_000263300	Chr10_core_Tb427v9	3618030	3618953	mRNA	-	469	515	440	424	319	368	14.0708	13.9138	13.1846	11.4238	9.88634	10.3594
Tb427v9_000263500	Chr10_core_Tb427v9	3627548	3629689	mRNA	+	6025	6391	5869	6857	5699	6190	77.9268	74.4374	75.8164	79.6463	76.1428	75.1212
Tb427v9_000263600	Chr10_core_Tb427v9	3630149	3632194	mRNA	+	5765	6018	5466	6205	5058	5068	78.0643	73.3834	73.9251	75.4565	70.7509	64.392
Tb427v9_000263700	Chr10_core_Tb427v9	3632447	3634999	mRNA	+	5155	5309	4685	4918	4602	4937	55.9364	51.8766	50.7744	47.9243	51.5837	50.2656
Tb427v9_000263800	Chr10_core_Tb427v9	3635931	3638393	mRNA	+	76341	87278	79547	65116	70430	79778	858.65	884.008	893.617	657.73	818.307	841.944
Tb427v9_000263900	Chr10_core_Tb427v9	3640344	3642065	mRNA	+	2009	2334	2214	2122	2452	2988	32.3255	33.8189	35.5805	30.6629	40.7555	45.1116
Tb427v9_000264000	Chr10_core_Tb427v9	3644949	3646502	mRNA	+	7252	8157	7197	8180	7312	8062	129.31	130.978	128.173	130.988	134.683	134.884
Tb427v9_000264200	Chr10_core_Tb427v9	3651793	3652650	mRNA	+	2400	2573	2238	1643	1823	2093	77.5491	74.8683	72.2262	47.6766	60.8489	63.4566
Tb427v9_000264300	Chr10_core_Tb427v9	3657265	3658563	mRNA	+	5813	6006	5600	5496	5414	6264	124.014	115.385	119.324	105.298	119.314	125.391
Tb427v9_000264500	Chr10_core_Tb427v9	3661753	3663720	mRNA	+	9612	10794	9533	7700	7885	9198	135.318	136.841	134.042	97.3497	114.668	121.5
Tb427v9_000264700	Chr10_core_Tb427v9	3669059	3670327	mRNA	+	5431	6148	5522	5540	4994	5424	118.606	120.908	120.446	108.652	112.662	111.145
Tb427v9_000264800	Chr10_core_Tb427v9	3671124	3672353	mRNA	+	4248	4448	4179	5692	4710	5072	95.7148	90.251	94.0451	115.176	109.627	107.23
Tb427v9_000264900	Chr10_core_Tb427v9	3673434	3676721	mRNA	+	3821	3943	3852	3047	3112	3341	32.1902	29.9134	32.4117	23.0526	27.0824	26.4098
Tb427v9_000265000	Chr10_core_Tb427v9	3679318	3679602	mRNA	+	174	196	176	220	116	129	16.9659	17.2098	17.14	19.2643	11.6839	11.8021
Tb427v9_000265200	Chr10_core_Tb427v9	3682273	3682877	mRNA	+	82	76	72	67	37	40	3.75944	3.13773	3.29694	2.75858	1.75231	1.72072
Tb427v9_000265300	Chr10_core_Tb427v9	3683425	3683962	mRNA	+	43	65	44	53	26	27	2.21738	3.01841	2.26618	2.45442	1.38499	1.3064
Tb427v9_000265400	Chr10_core_Tb427v9	3684492	3685049	mRNA	+	109	108	93	147	110	112	5.41898	4.83513	4.61789	6.56312	5.64916	5.22458
Tb427v9_000265500	Chr10_core_Tb427v9	3685732	3690636	mRNA	+	1687	1853	1655	1485	1547	1799	9.52601	9.42246	9.3339	7.5305	9.02374	9.53167
Tb427v9_000265600	Chr10_core_Tb427v9	3691067	3691759	mRNA	+	0	0	0	0	0	0	0	0	0	0	0	0
Tb427v9_000265700	Chr10_core_Tb427v9	3692301	3692993	mRNA	+	0	0	0	0	0	0	0	0	0	0	0	0
Tb427v9_000265800	Chr10_core_Tb427v9	3693514	3694206	mRNA	+	0	0	0	0	0	0	0	0	0	0	0	0
Tb427v9_000265900	Chr10_core_Tb427v9	3694727	3695419	mRNA	+	0	0	0	0	0	0	0	0	0	0	0	0
Tb427v9_000266000	Chr10_core_Tb427v9	3695957	3696652	mRNA	+	6	7	6	11	5	7	0.239063	0.251161	0.238771	0.393601	0.205794	0.261699
Tb427v9_000266100	Chr10_core_Tb427v9	3697168	3697860	mRNA	+	106	113	85	175	85	118	4.24176	4.07204	3.39726	6.28898	3.51366	4.43062
Tb427v9_000266200	Chr10_core_Tb427v9	3698380	3699072	mRNA	+	0	0	0	0	0	0	0	0	0	0	0	0
Tb427v9_000266300	Chr10_core_Tb427v9	3699606	3700298	mRNA	+	0	0	0	0	0	0	0	0	0	0	0	0
Tb427v9_000266400	Chr10_core_Tb427v9	3700830	3701522	mRNA	+	0	0	0	0	0	0	0	0	0	0	0	0
Tb427v9_000266500	Chr10_core_Tb427v9	3702056	3702751	mRNA	+	13	10	10	10	9	13	0.51797	0.358802	0.397952	0.357819	0.370428	0.486012
Tb427v9_000266600	Chr10_core_Tb427v9	3703277	3703969	mRNA	+	0	0	0	0	0	0	0	0	0	0	0	0
Tb427v9_000266700	Chr10_core_Tb427v9	3704501	3705196	mRNA	+	0	0	0	0	0	0	0	0	0	0	0	0
Tb427v9_000266800	Chr10_core_Tb427v9	3705728	3706423	mRNA	+	89	70	60	99	111	71	3.54611	2.51161	2.38771	3.54241	4.56862	2.65437
Tb427v9_000266900	Chr10_core_Tb427v9	3706859	3707314	mRNA	+	2005	2377	2037	2390	1741	1754	122.025	130.274	123.821	130.627	109.455	100.163
Tb427v9_000267000	Chr10_core_Tb427v9	3707836	3708603	mRNA	+	512	612	598	565	569	653	18.4851	19.8974	21.5636	18.319	21.2209	22.1211
Tb427v9_000267100	Chr10_core_Tb427v9	3709355	3709729	mRNA	+	0	0	0	0	0	0	0	0	0	0	0	0
Tb427v9_000267200	Chr10_core_Tb427v9	3710226	3710606	mRNA	+	279	315	231	414	348	386	20.3314	20.6712	16.813	27.0935	26.1964	26.3932
Tb427v9_000267300	Chr10_core_Tb427v9	3711315	3713948	mRNA	+	589	631	592	646	616	609	6.19457	5.9761	6.21851	6.1014	6.69232	6.00973
Tb427v9_000267400	Chr10_core_Tb427v9	3714455	3716542	mRNA	+	702	749	644	683	647	699	9.31453	8.9495	8.53452	8.13854	8.86806	8.70248
Tb427v9_000267500	Chr10_core_Tb427v9	3717390	3718484	mRNA	+	923	894	751	966	795	934	23.3631	20.3779	18.9862	21.9588	20.7872	22.1829
Tb427v9_000267600	Chr10_core_Tb427v9	3719472	3719855	mRNA	+	122	146	109	122	114	149	8.82079	9.5059	7.87124	7.92153	8.51437	10.1082
Tb427v9_000267700	Chr10_core_Tb427v9	3720385	3721452	mRNA	+	896	955	873	988	934	965	23.2536	22.3192	22.629	23.0272	25.0397	23.4991
Tb427v9_000267800	Chr10_core_Tb427v9	3722184	3722903	mRNA	+	2611	2680	2518	3114	2666	2848	100.56	92.9491	96.8596	107.705	106.066	102.92
Tb427v9_000267900	Chr10_core_Tb427v9	3723429	3724241	mRNA	+	2631	2673	2492	3508	2885	3067	89.7245	82.0885	84.8805	107.436	101.633	98.14
Tb427v9_000268000	Chr10_core_Tb427v9	3724845	3725429	mRNA	+	2582	2798	2491	3226	2679	2965	122.431	119.474	117.971	137.372	131.222	131.917
Tb427v9_000268100	Chr10_core_Tb427v9	3726173	3726985	mRNA	+	2892	3028	2752	3196	2549	2817	98.6254	92.9906	93.7364	97.8811	89.7967	90.1403
Tb427v9_000268200	Chr10_core_Tb427v9	3727652	3731296	mRNA	+	10208	10544	9800	11691	10754	11880	77.5727	72.155	74.3812	79.785	84.4186	84.7084
Tb427v9_000268300	Chr10_core_Tb427v9	3731734	3733191	mRNA	+	15932	18158	16456	13541	12901	14530	302.801	310.776	312.378	231.121	253.286	259.116
Tb427v9_000268400	Chr10_core_Tb427v9	3735087	3737342	mRNA	+	3492	3767	3405	3069	2886	3391	42.8819	41.657	41.7625	33.8453	36.6097	39.0724
Tb427v9_000268500	Chr10_core_Tb427v9	3739644	3740831	mRNA	+	4515	4613	4267	4825	4526	4765	105.33	96.9108	99.4232	101.087	109.071	104.304
Tb427v9_000268600	Chr10_core_Tb427v9	3741852	3745448	mRNA	+	7364	8083	7134	6752	6411	7202	56.7075	56.0521	54.8693	46.694	50.9979	52.0381
Tb427v9_000268700	Chr10_core_Tb427v9	3746399	3751435	mRNA	+	9559	10177	9318	8325	8786	10188	52.5622	50.3934	51.1744	41.1099	49.9059	52.5644
Tb427v9_000268800	Chr10_core_Tb427v9	3753430	3756894	mRNA	+	6311	6902	6464	5294	5727	6650	50.4506	49.6863	51.6106	38.0062	47.2929	49.8806
Tb427v9_000268900	Chr10_core_Tb427v9	3760850	3762202	mRNA	+	100	98	72	71	54	53	2.04819	1.80754	1.47289	1.30596	1.14252	1.01856
Tb427v9_000269000	Chr10_core_Tb427v9	3767795	3768109	mRNA	+	235	273	210	229	137	188	20.7245	21.6806	18.4972	18.1365	12.4807	15.5567
Tb427v9_000269100	Chr10_core_Tb427v9	3768623	3770440	mRNA	+	661	712	651	489	553	589	10.0738	9.77157	9.90927	6.69271	8.70596	8.42265
Tb427v9_000269200	Chr10_core_Tb427v9	3772842	3773261	mRNA	+	598	760	666	593	475	549	39.5215	45.2313	43.9618	35.1956	32.4284	34.0445
Tb427v9_000269300	Chr10_core_Tb427v9	3778166	3783472	mRNA	+	2102	2356	2033	1955	1820	2109	10.9701	11.0725	10.5971	9.16279	9.81185	10.3276
Tb427v9_000269400	Chr10_core_Tb427v9	3784873	3785886	mRNA	+	7	12	19	13	9	6	0.191353	0.2954	0.518752	0.319141	0.254144	0.153897
Tb427v9_000269500	Chr10_core_Tb427v9	3786607	3787647	mRNA	+	401	453	349	428	306	323	10.6772	10.8619	9.28128	10.2343	8.41656	8.0697
Tb427v9_000269600	Chr10_core_Tb427v9	3788528	3791815	mRNA	+	6142	6627	6016	4908	5148	5828	51.7436	50.2755	50.6202	37.1324	44.8008	46.0689
Tb427v9_000269700	Chr10_core_Tb427v9	3794289	3799338	mRNA	+	11846	12724	11666	9723	10669	12028	64.97	62.8431	63.9046	47.8898	60.4456	61.898
Tb427v9_000269800	Chr10_core_Tb427v9	3800681	3801652	mRNA	+	3822	3991	3638	4936	4099	4550	108.998	102.495	103.624	126.417	120.755	121.753
Tb427v9_000269900	Chr10_core_Tb427v9	3803285	3804457	mRNA	+	2596	2863	2552	3705	2966	3092	61.3371	60.9162	60.2239	78.6156	72.3919	68.5488
Tb427v9_000270000	Chr10_core_Tb427v9	3805008	3806672	mRNA	+	4504	4719	4321	5095	4386	4778	74.9534	70.719	71.8202	76.1446	75.3984	74.6073
Tb427v9_000270100	Chr10_core_Tb427v9	3807297	3808154	mRNA	+	2814	3156	2942	2905	2663	2902	90.9263	91.8323	94.9462	84.2972	88.8867	87.9842
Tb427v9_000270200	Chr10_core_Tb427v9	3809281	3810729	mRNA	+	2477	2599	2414	2424	2375	2694	47.3701	44.7586	46.1089	41.6305	46.9182	48.3412
Tb427v9_000270300	Chr10_core_Tb427v9	3811961	3813310	mRNA	+	4946	5354	4933	6199	5252	5696	101.529	98.9705	101.138	114.277	111.368	109.71
Tb427v9_000270400	Chr10_core_Tb427v9	3813797	3815242	mRNA	+	4060	4338	3738	4870	3963	4121	77.8045	74.8619	71.5463	83.8126	78.4518	74.1008
Tb427v9_000270500	Chr10_core_Tb427v9	3815647	3817062	mRNA	+	6286	6872	6351	7132	6343	6961	123.017	121.106	124.137	125.344	128.229	127.821
Tb427v9_000270600	Chr10_core_Tb427v9	3817697	3818785	mRNA	+	4281	4217	3878	4444	4066	4399	108.959	96.6527	98.5813	101.576	106.902	105.054
Tb427v9_000270700	Chr10_core_Tb427v9	3819757	3820470	mRNA	+	1956	2199	1955	2373	1972	2070	75.9671	76.9086	75.8356	82.7668	79.1159	75.4343
Tb427v9_000270800	Chr10_core_Tb427v9	3821221	3821979	mRNA	+	1991	2116	1928	2482	1961	2122	72.7358	69.6123	70.3483	81.4293	74.004	72.7385
Tb427v9_000270900	Chr10_core_Tb427v9	3822475	3824505	mRNA	+	10060	11065	10059	10806	9196	10200	137.23	135.924	137.049	132.378	129.583	130.555
Tb427v9_000271000	Chr10_core_Tb427v9	3825198	3827006	mRNA	+	7079	7402	6655	6888	5815	6389	108.423	102.092	101.804	94.7421	92.0021	91.8169
Tb427v9_000271100	Chr10_core_Tb427v9	3828748	3831255	mRNA	+	8239	8855	8015	8659	7803	8596	91.0053	88.0792	88.4229	85.8937	89.0336	89.0903
Tb427v9_000271400	Chr10_core_Tb427v9	3838542	3838934	mRNA	+	1907	2055	1903	2412	2067	2178	134.713	130.727	134.267	153.017	150.835	144.364
Tb427v9_000271500	Chr10_core_Tb427v9	3839231	3839821	mRNA	+	4804	5576	5009	5311	4626	5184	225.474	235.673	234.809	223.858	224.285	228.298
Tb427v9_000271600	Chr10_core_Tb427v9	3840399	3841400	mRNA	+	1730	1793	1622	1810	1799	1905	47.8584	44.6669	44.8159	44.9669	51.4095	49.4481
Tb427v9_000271700	Chr10_core_Tb427v9	3843004	3845124	mRNA	+	2333	2504	2340	1795	1843	2165	30.4737	29.4536	30.5278	21.056	24.8677	26.5345
Tb427v9_000271800	Chr10_core_Tb427v9	3845971	3846640	mRNA	+	436	445	334	385	212	274	18.0471	16.5872	13.8082	14.3114	9.06476	10.6417
Tb427v9_000271900	Chr10_core_Tb427v9	3847376	3847765	mRNA	-	2	3	1	1	0	1	0.142373	0.192314	0.0710994	0.0639291	0	0.0667942
[truncated: 10,347 more rows]
